# Supplementary material for: A cross-species approach for the identification of Drosophila male sterility genes
Source: G3 (Bethesda). 2021 May 29;11(8):jkab183. doi: 10.1093/g3journal/jkab183 (PMC8496277; doi:10.1093/g3journal/jkab183)
Supplement: jkab183_Supplementary_Data [file jkab183_supplementary_data.zip]

Archive with 10 entries (9 files):
- jkab183-suppl_data/
- jkab183-suppl_data/GENETICS-G3-2021-402310-s01.tif
- jkab183-suppl_data/GENETICS-G3-2021-402310-s02.tif
- jkab183-suppl_data/GENETICS-G3-2021-402310-s03.xlsx
- jkab183-suppl_data/GENETICS-G3-2021-402310-s04.xlsx
- jkab183-suppl_data/GENETICS-G3-2021-402310-s05.xlsx
- jkab183-suppl_data/GENETICS-G3-2021-402310-s06.xlsx
- jkab183-suppl_data/GENETICS-G3-2021-402310-s07.xlsx
- jkab183-suppl_data/GENETICS-G3-2021-402310-s08.xlsx
- jkab183-suppl_data/GENETICS-G3-2021-402310-s09.docx
