# Supplementary material for: A cross-species approach for the identification of Drosophila male sterility genes
Source: G3 (Bethesda). 2021 May 29;11(8):jkab183. doi: 10.1093/g3journal/jkab183 (PMC8496277; doi:10.1093/g3journal/jkab183)
Supplement: jkab183_Supplementary_Data [file jkab183_supplementary_data.zip › jkab183-suppl_data/GENETICS-G3-2021-402310-s03.xlsx]

## Sheet: Sheet1
Data type	Experimental species	Symbol/name used in publication	Source – public	Source – published	Source – unpublished	Identifiers	New reagent	Comments
Data type (mandatory) Duplicate rows as needed. Order is flexible, but row titles must be preserved.	Experimental species (mandatory, "NA" okay)	Symbol/name used in publication (mandatory)	Source – public [stock center; company, data repository] (one of D,E,F mandatory)	Source -- published [PMID or 'this paper'] (one of D,E,F mandatory)	Source – unpublished [description, incl. lab of origin] (one of D,E,F mandatory)	Identifiers [format as ID_source:identifier] Separate multiple entries with semi-colon, space	New reagent (mandatory for new entities) Description, progenitor(s)	Comments (optional) Genotypes, purpose of reagent, additional information
gene (source not applicable)	D. melanogaster	Ecdysone receptor (EcR）	NA	NA	NA	FLYBASE: FBgn0000546; NCBI: 35540		CG1765
gene (source not applicable)	D. melanogaster	Receptor of activated protein kinase C 1 (Rack1)	NA	NA	NA	FLYBASE: FBgn0020618; NCBI: 34070		CG7111
gene (source not applicable)	H. sapiens	receptor of activated protein kinase C 1 (Rack1)	NA	NA	NA	HG: FBgn0020618; NCBI: 34070		GNB2L1
genetic reagent (in whole organism)	D. melanogaster	bam-GAL4			Dr. M.Mckeavin			w P{w[+]=bamP-GAL4:VP16}16
genetic reagent (in whole organism)	D. melanogaster	w; nos-GAL4/TM6B	KYOTO Stock Center			DGRC 107955		w[1118]; P{w[+mC]=GAL4::VP16-nos.UTR}CG6325[MVD1]/ TM6B, Tb[1]
		w; ptc-GAL4	KYOTO Stock Center			DGRC 106629		w[1118]; P{w[+mW.hs]=GawB}ptc[559.1]
		upd-GAL4			Dr. Ting Xie			w upd1-GAL4
genetic reagent (in whole organism)	D. melanogaster	w; ProtB-GFP	KYOTO Stock Center			DGRC 109643		w[*]; P{w[+mW.hs]=ProtB-GFP1}75
genetic reagent (in whole organism)	D. melanogaster	hsFLP, y w; UAS-Cas9.P/ CyO	Bloomington Stock Center			BDSC 54594		P{ry[+t7.2]=hsFLP}1, y[1] w[1118]; P{y[+t7.7] w[+mC]=UAS-Cas9.P}attP40/ CyO
genetic reagent (in whole organism)	D. melanogaster	hsFLP, y w; UAS-Cas9.P/ TM6B	Bloomington Stock Center			BDSC 54592		P{ry[+t7.2]=hsFLP}1, y[1] w[1118]; P{y[+t7.7] w[+mC]=UAS-Cas9.P}attP2/ TM6B, Tb[1]
genetic reagent (in whole organism)	D. melanogaster	w; RNAi-KK109073	Vienna Drosophila Resource Center			VDRC 104470		UAS-RNAI strain for Rack1; w[1118]; P{KK109073}VIE-260B
genetic reagent (in whole organism)	D. melanogaster	y sc v; RNAi-TRiP.GL00637/ CyO	Bloomington Stock Center			BDSC 38198		UAS-RNAI strain for Rack1; y[1] sc[*] v[1]; P{y[+t7.7] v[+t1.8]=TRiP.GL00637}attP40/ CyO
genetic reagent (in whole organism)	D. melanogaster	y M{vas-int.Dm}ZH-2A w; PBac{y[+]-attP-3B}VK00033	KYOTO Stock Center			DGRC 130448		VK00033 landing-site strian; y[1] M{vas-int.Dm}ZH-2A w[*]; PBac{y[+]-attP-3B}VK00033
genetic reagent (in whole organism)	D. melanogaster	y v P{y[+t7.7]=nos-phiC31\int.NLS}X; P{y[+t7.7]=CaryP}attP40	Bloomington Stock Center			BDSC 25709		attP40 landing -site strain; y[1] v[1] P{y[+t7.7]=nos-phiC31\int.NLS}X; P{y[+t7.7]=CaryP}attP40
genetic reagent (in whole organism)	D. melanogaster	Oregon R	KYOTO Stock Center			DGRC 105699		Oregon-R-C
genetic reagent (in whole organism)	D. melanogaster	y w		PMID: 24671768				y[*] w[*]
genetic reagent (in whole organism)	D. melanogaster	y w; UAS-Cas9.P; nos-GAL4/ TM6B		this paper			y[1] w[*]; P{y[+t7.7] w[+mC]=UAS-Cas9.P}attP40; P{w[+mC]=GAL4::VP16-nos.UTR}CG6325[MVD1]/ TM6B, Tb[1]; Progentiors: P{ry[+t7.2]=hsFLP}1, y[1] w[1118]; P{y[+t7.7] w[+mC]=UAS-Cas9.P}attP40/ CyO & nos-GAL4
genetic reagent (in whole organism)	D. melanogaster	bam-GAL4; UAS-Cas9.P/ TM6B		this paper			w[*] P{w[+]=bamP-GAL4:VP16}16; P{y[+t7.7] w[+mC]=UAS-Cas9.P}attP2/ TM6B, Tb[1]; Progentiors: bam-GAL4 & P{ry[+t7.2]=hsFLP}1, y[1] w[1118]; P{y[+t7.7] w[+mC]=UAS-Cas9.P}attP2/ TM6B, Tb[1]
genetic reagent (in whole organism)	D. melanogaster	y w; UAS-dRack1		this paper			y[1] w[*]; P{y[+t7.7] w[+mC]=UAS-hsp-Rack1}attP40; Injection of pU-CG7111 into y[1] v[1] P{y[+t7.7]=nos-phiC31\int.NLS}X; P{y[+t7.7]=CaryP}attP40
genetic reagent (in whole organism)	D. melanogaster	y w; UAS-dRack1		this paper			y[1] w[*]; PBac{y[+] w[+mC]=UAS-hsp-Rack1}VK00033; Injection of pU-CG7111 into y[1] M{vas-int.Dm}ZH-2A w[*]; PBac{y[+]-attP-3B}VK00033
genetic reagent (in whole organism)	D. melanogaster	y w; UAS-hRACK1		this paper			y[1] w[*]; PBac{y[+] w[+mC]=UAS-hsp-Hsap\RACK1}VK00033; Injection of pU-GNB2L1 into y[1] M{vas-int.Dm}ZH-2A w[*]; PBac{y[+]-attP-3B}VK00033
genetic reagent (in whole organism)	D. melanogaster	y w; UAS-sgRNAs-Rack1		this paper			y[1] w[*]; PBac{y[+] w[+mC]=UAS-sgRNAs-Rack1}VK00033; Injection of UAS-(DmtRNAGly)-(gRNA-Rack1[1])-(OstRNAGly)-(gRNA-Rack1[2])-(OstRNAGly)-terminator into M{vas-int.Dm}ZH-2A w[*]; PBac{y[+]-attP-3B}VK00033 (DGRC 130448)
genetic reagent (in whole organism)	D. melanogaster	y w; RNAi-KK109073; UAS-dRack1		this paper			Progenitors: w[1118]; P{KK109073}VIE-260B & y[1] w[*]; PBac{y[+] w[+mC]=UAS-hsp-Rack1}VK00033
genetic reagent (in whole organism)	D. melanogaster	y w; RNAi-KK109073; UAS-hRACK1		this paper			y[1] w[*]; P{KK109073}VIE-260B ;PBac{y[+] w[+mC]=UAS-hsp-Hsap\RACK1}VK00033; Progenitors: w[1118]; P{KK109073}VIE-260B & y[1] w[*]; PBac{y[+] w[+mC]=UAS-hsp-Hsap\RACK1}VK00033
genetic reagent (in whole organism)	D. melanogaster	y w; UAS-dRack1; UAS-sgRNAs-Rack1/ TM6B		this paper			y[1] w[*]; P{y[+t7.7] w[+mC]=UAS-hsp-Rack1}attP40; PBac{y[+] w[+mC]=UAS-sgRNAs-Rack1}VK00033/ TM6B, Tb[1] e[1]; Progenitors: y[1] w[*]; P{y[+t7.7] w[+mC]=UAS-hsp-Rack1}attP40 & y[1] w[*]; PBac{y[+] w[+mC]=UAS-sgRNAs-Rack1}VK00033
genetic reagent (in whole organism)	D. melanogaster	bel RNAi_GD-6299	Vienna Drosophila Resource Center			VDRC_6299
genetic reagent (in whole organism)	D. melanogaster	CG4806 RNAi_GD-26635	Vienna Drosophila Resource Center			VDRC_26635
genetic reagent (in whole organism)	D. melanogaster	CG4806 RNAi_GD-26633	Vienna Drosophila Resource Center			VDRC_26633
genetic reagent (in whole organism)	D. melanogaster	Dlc90F RNAi_GD-31750	Vienna Drosophila Resource Center			VDRC_31750
genetic reagent (in whole organism)	D. melanogaster	Dlc90F RNAi_GD-31749	Vienna Drosophila Resource Center			VDRC_31749
genetic reagent (in whole organism)	D. melanogaster	Hs2st RNAi_GD-37123	Vienna Drosophila Resource Center			VDRC_37123
genetic reagent (in whole organism)	D. melanogaster	Hs2st RNAi_GD-37124	Vienna Drosophila Resource Center			VDRC_37124
genetic reagent (in whole organism)	D. melanogaster	Hsp70Aa RNAi_GD-41748	Vienna Drosophila Resource Center			VDRC_41748
genetic reagent (in whole organism)	D. melanogaster	Hsp70Aa RNAi_GD-41749	Vienna Drosophila Resource Center			VDRC_41749
genetic reagent (in whole organism)	D. melanogaster	HtrA2 RNAi_GD-24106	Vienna Drosophila Resource Center			VDRC_24106
genetic reagent (in whole organism)	D. melanogaster	HtrA2 RNAi_GD-24104	Vienna Drosophila Resource Center			VDRC_24104
genetic reagent (in whole organism)	D. melanogaster	InR RNAi_GD-991	Vienna Drosophila Resource Center			VDRC_991
genetic reagent (in whole organism)	D. melanogaster	InR RNAi_GD-992	Vienna Drosophila Resource Center			VDRC_992
genetic reagent (in whole organism)	D. melanogaster	oxt RNAi_GD-7442	Vienna Drosophila Resource Center			VDRC_7442
genetic reagent (in whole organism)	D. melanogaster	oxt RNAi_GD-7443	Vienna Drosophila Resource Center			VDRC_7443
genetic reagent (in whole organism)	D. melanogaster	Pp1-87B RNAi_GD-35024	Vienna Drosophila Resource Center			VDRC_35024
genetic reagent (in whole organism)	D. melanogaster	Pp1-87B RNAi_GD-35025	Vienna Drosophila Resource Center			VDRC_35025
genetic reagent (in whole organism)	D. melanogaster	Ubc6 RNAi_GD-23230	Vienna Drosophila Resource Center			VDRC_23230
genetic reagent (in whole organism)	D. melanogaster	Ubc6 RNAi_GD-46927	Vienna Drosophila Resource Center			VDRC_46927
genetic reagent (in whole organism)	D. melanogaster	Ube3a RNAi_GD-45875	Vienna Drosophila Resource Center			VDRC_45875
genetic reagent (in whole organism)	D. melanogaster	Acsl RNAi_KK-101504	Vienna Drosophila Resource Center			VDRC_101504
genetic reagent (in whole organism)	D. melanogaster	Actβ RNAi_KK-108663	Vienna Drosophila Resource Center			VDRC_108663
genetic reagent (in whole organism)	D. melanogaster	AIF RNAi_KK-109615	Vienna Drosophila Resource Center			VDRC_109615
genetic reagent (in whole organism)	D. melanogaster	AkhR RNAi_KK-109300	Vienna Drosophila Resource Center			VDRC_109300
genetic reagent (in whole organism)	D. melanogaster	arm RNAi_KK-107344	Vienna Drosophila Resource Center			VDRC_107344
genetic reagent (in whole organism)	D. melanogaster	aurB RNAi_KK-104051	Vienna Drosophila Resource Center			VDRC_104051
genetic reagent (in whole organism)	D. melanogaster	bgm RNAi_KK-105635	Vienna Drosophila Resource Center			VDRC_105635
genetic reagent (in whole organism)	D. melanogaster	bol RNAi_KK-101435	Vienna Drosophila Resource Center			VDRC_101435
genetic reagent (in whole organism)	D. melanogaster	Cat RNAi_KK-103591	Vienna Drosophila Resource Center			VDRC_103591
genetic reagent (in whole organism)	D. melanogaster	cdk2 RNAi_KK-104959	Vienna Drosophila Resource Center			VDRC_104959
genetic reagent (in whole organism)	D. melanogaster	CG11306 RNAi_KK-104286	Vienna Drosophila Resource Center			VDRC_104286
genetic reagent (in whole organism)	D. melanogaster	CG11318 RNAi_KK-108136	Vienna Drosophila Resource Center			VDRC_108136
genetic reagent (in whole organism)	D. melanogaster	CG12301 RNAi_KK-107421	Vienna Drosophila Resource Center			VDRC_107421
genetic reagent (in whole organism)	D. melanogaster	CG14325 RNAi_KK-105665	Vienna Drosophila Resource Center			VDRC_105665
genetic reagent (in whole organism)	D. melanogaster	CG15556 RNAi_KK-101118	Vienna Drosophila Resource Center			VDRC_101118
genetic reagent (in whole organism)	D. melanogaster	CG30103 RNAi_KK-105458	Vienna Drosophila Resource Center			VDRC_105458
genetic reagent (in whole organism)	D. melanogaster	CG3085 RNAi_KK-105137	Vienna Drosophila Resource Center			VDRC_105137
genetic reagent (in whole organism)	D. melanogaster	CG3160 RNAi_KK-110399	Vienna Drosophila Resource Center			VDRC_110399
genetic reagent (in whole organism)	D. melanogaster	CG5830 RNAi_KK-101539	Vienna Drosophila Resource Center			VDRC_101539
genetic reagent (in whole organism)	D. melanogaster	CG7322 RNAi_KK-100798	Vienna Drosophila Resource Center			VDRC_100798
genetic reagent (in whole organism)	D. melanogaster	CG9314 RNAi_KK-101690	Vienna Drosophila Resource Center			VDRC_101690
genetic reagent (in whole organism)	D. melanogaster	cyc RNAi_KK-110455	Vienna Drosophila Resource Center			VDRC_110455
genetic reagent (in whole organism)	D. melanogaster	CycA RNAi_KK-103595	Vienna Drosophila Resource Center			VDRC_103595
genetic reagent (in whole organism)	D. melanogaster	Det RNAi_KK-105741	Vienna Drosophila Resource Center			VDRC_105741
genetic reagent (in whole organism)	D. melanogaster	DJ-1α RNAi_KK-104329	Vienna Drosophila Resource Center			VDRC_104329
genetic reagent (in whole organism)	D. melanogaster	dj-1β RNAi_KK-103336	Vienna Drosophila Resource Center			VDRC_103336
genetic reagent (in whole organism)	D. melanogaster	drongo RNAi_KK-109801	Vienna Drosophila Resource Center			VDRC_109801
genetic reagent (in whole organism)	D. melanogaster	eIF-1A RNAi_KK-100611	Vienna Drosophila Resource Center			VDRC_100611
genetic reagent (in whole organism)	D. melanogaster	eIF-5A RNAi_KK-101513	Vienna Drosophila Resource Center			VDRC_101513
genetic reagent (in whole organism)	D. melanogaster	ERp60 RNAi_KK-105601	Vienna Drosophila Resource Center			VDRC_105601
genetic reagent (in whole organism)	D. melanogaster	Gapdh1 RNAi_KK-100596	Vienna Drosophila Resource Center			VDRC_100596
genetic reagent (in whole organism)	D. melanogaster	Gapdh2 RNAi_KK-106562	Vienna Drosophila Resource Center			VDRC_106562
genetic reagent (in whole organism)	D. melanogaster	HERC2 RNAi_KK-105374	Vienna Drosophila Resource Center			VDRC_105374
genetic reagent (in whole organism)	D. melanogaster	Hr3 RNAi_KK-106837	Vienna Drosophila Resource Center			VDRC_106837
genetic reagent (in whole organism)	D. melanogaster	Hsp60 RNAi_KK-100697	Vienna Drosophila Resource Center			VDRC_100697
genetic reagent (in whole organism)	D. melanogaster	Hsp68 RNAi_KK-107356	Vienna Drosophila Resource Center			VDRC_107356
genetic reagent (in whole organism)	D. melanogaster	Hsp83 RNAi_KK-108568	Vienna Drosophila Resource Center			VDRC_108568
genetic reagent (in whole organism)	D. melanogaster	Irbp RNAi_KK-110409	Vienna Drosophila Resource Center			VDRC_110409
genetic reagent (in whole organism)	D. melanogaster	jar RNAi_KK-108221	Vienna Drosophila Resource Center			VDRC_108221
genetic reagent (in whole organism)	D. melanogaster	kdn RNAi_KK-107642	Vienna Drosophila Resource Center			VDRC_107642
genetic reagent (in whole organism)	D. melanogaster	klhl10 RNAi_KK-109083	Vienna Drosophila Resource Center			VDRC_109083
genetic reagent (in whole organism)	D. melanogaster	l(1)G0196 RNAi_KK-106973	Vienna Drosophila Resource Center			VDRC_106973
genetic reagent (in whole organism)	D. melanogaster	Lgr1 RNAi_KK-104877	Vienna Drosophila Resource Center			VDRC_104877
genetic reagent (in whole organism)	D. melanogaster	Lis-1 RNAi_KK-106777	Vienna Drosophila Resource Center			VDRC_106777
genetic reagent (in whole organism)	D. melanogaster	lkb1 RNAi_KK-108356	Vienna Drosophila Resource Center			VDRC_108356
genetic reagent (in whole organism)	D. melanogaster	mei-W68 RNAi_KK-101798	Vienna Drosophila Resource Center			VDRC_101798
genetic reagent (in whole organism)	D. melanogaster	Mlh1 RNAi_KK-105425	Vienna Drosophila Resource Center			VDRC_105425
genetic reagent (in whole organism)	D. melanogaster	mt:ND2 RNAi_KK-109217	Vienna Drosophila Resource Center			VDRC_109217
genetic reagent (in whole organism)	D. melanogaster	mt:ND4 RNAi_KK-109553	Vienna Drosophila Resource Center			VDRC_109553
genetic reagent (in whole organism)	D. melanogaster	N RNAi_KK-100002	Vienna Drosophila Resource Center			VDRC_100002
genetic reagent (in whole organism)	D. melanogaster	Nek2 RNAi_KK-103408	Vienna Drosophila Resource Center			VDRC_103408
genetic reagent (in whole organism)	D. melanogaster	Nep4 RNAi_KK-100189	Vienna Drosophila Resource Center			VDRC_100189
genetic reagent (in whole organism)	D. melanogaster	NiPp1 RNAi_KK-108859	Vienna Drosophila Resource Center			VDRC_108859
genetic reagent (in whole organism)	D. melanogaster	NLaz RNAi_KK-101321	Vienna Drosophila Resource Center			VDRC_101321
genetic reagent (in whole organism)	D. melanogaster	Npc2a RNAi_KK-106771	Vienna Drosophila Resource Center			VDRC_106771
genetic reagent (in whole organism)	D. melanogaster	NT5E-2 RNAi_KK-106640	Vienna Drosophila Resource Center			VDRC_106640
genetic reagent (in whole organism)	D. melanogaster	P32 RNAi_KK-110239	Vienna Drosophila Resource Center			VDRC_110239
genetic reagent (in whole organism)	D. melanogaster	park RNAi_KK-104363	Vienna Drosophila Resource Center			VDRC_104363
genetic reagent (in whole organism)	D. melanogaster	PCNA RNAi_KK-108384	Vienna Drosophila Resource Center			VDRC_108384
genetic reagent (in whole organism)	D. melanogaster	Pde11 RNAi_KK-103927	Vienna Drosophila Resource Center			VDRC_103927
genetic reagent (in whole organism)	D. melanogaster	Pde6 RNAi_KK-101874	Vienna Drosophila Resource Center			VDRC_101874
genetic reagent (in whole organism)	D. melanogaster	Pdxk RNAi_KK-110095	Vienna Drosophila Resource Center			VDRC_110095
genetic reagent (in whole organism)	D. melanogaster	Phf7 RNAi_KK-106196	Vienna Drosophila Resource Center			VDRC_106196
genetic reagent (in whole organism)	D. melanogaster	PHGPx RNAi_KK-100790	Vienna Drosophila Resource Center			VDRC_100790
genetic reagent (in whole organism)	D. melanogaster	Pp1-13C RNAi_KK-107770	Vienna Drosophila Resource Center			VDRC_107770
genetic reagent (in whole organism)	D. melanogaster	pum RNAi_KK-101399	Vienna Drosophila Resource Center			VDRC_101399
genetic reagent (in whole organism)	D. melanogaster	Rack1 RNAi_KK-104470	Vienna Drosophila Resource Center			VDRC_104470
genetic reagent (in whole organism)	D. melanogaster	SdhA RNAi_KK-110440	Vienna Drosophila Resource Center			VDRC_110440
genetic reagent (in whole organism)	D. melanogaster	SdhD RNAi_KK-101739	Vienna Drosophila Resource Center			VDRC_101739
genetic reagent (in whole organism)	D. melanogaster	shu RNAi_KK-105832	Vienna Drosophila Resource Center			VDRC_105832
genetic reagent (in whole organism)	D. melanogaster	tam RNAi_KK-106955	Vienna Drosophila Resource Center			VDRC_106955
genetic reagent (in whole organism)	D. melanogaster	TFAM RNAi_KK-107191	Vienna Drosophila Resource Center			VDRC_107191
genetic reagent (in whole organism)	D. melanogaster	Ubr1 RNAi_KK-108902	Vienna Drosophila Resource Center			VDRC_108902
genetic reagent (in whole organism)	D. melanogaster	Usp7 RNAi_KK-110324	Vienna Drosophila Resource Center			VDRC_110324
genetic reagent (in whole organism)	D. melanogaster	Utx RNAi_KK-105986	Vienna Drosophila Resource Center			VDRC_105986
genetic reagent (in whole organism)	D. melanogaster	veil RNAi_KK-100050	Vienna Drosophila Resource Center			VDRC_100050
genetic reagent (in whole organism)	D. melanogaster	WASp RNAi_KK-108220	Vienna Drosophila Resource Center			VDRC_108220
genetic reagent (in whole organism)	D. melanogaster	Acsl RNAi_NIG-8732R-3	NIG-FLY			NIG_8732R-3
genetic reagent (in whole organism)	D. melanogaster	Actβ RNAi_NIG-11062R-2	NIG-FLY			NIG_11062R-2
genetic reagent (in whole organism)	D. melanogaster	AkhR RNAi_NIG-11325R-1	NIG-FLY			NIG_11325R-1
genetic reagent (in whole organism)	D. melanogaster	arm RNAi_NIG-11579R-1	NIG-FLY			NIG_11579R-1
genetic reagent (in whole organism)	D. melanogaster	bgm RNAi_NIG-4501R-7	NIG-FLY			NIG_4501R-7
genetic reagent (in whole organism)	D. melanogaster	Cdk2 RNAi_NIG-10498R-2	NIG-FLY			NIG_10498R-2
genetic reagent (in whole organism)	D. melanogaster	CG11318 RNAi_NIG-11318R-1	NIG-FLY			NIG_11318R-1
genetic reagent (in whole organism)	D. melanogaster	CG12301 RNAi_NIG-12301R-1	NIG-FLY			NIG_12301R-1
genetic reagent (in whole organism)	D. melanogaster	CG15556 RNAi_NIG-15556R-1	NIG-FLY			NIG_15556R-1
genetic reagent (in whole organism)	D. melanogaster	CG3085 RNAi_NIG-3085R-1	NIG-FLY			NIG_3085R-1
genetic reagent (in whole organism)	D. melanogaster	CG5830 RNAi_NIG-5830R-2	NIG-FLY			NIG_5830R-2
genetic reagent (in whole organism)	D. melanogaster	CG9314 RNAi_NIG-9314R-1	NIG-FLY			NIG_9314R-1
genetic reagent (in whole organism)	D. melanogaster	CkIIα RNAi_NIG-17520R-2	NIG-FLY			NIG_17520R-2
genetic reagent (in whole organism)	D. melanogaster	CkIIα RNAi_NIG-17520R-1	NIG-FLY			NIG_17520R-1
genetic reagent (in whole organism)	D. melanogaster	CstF-64 RNAi_NIG-7697R-1	NIG-FLY			NIG_7697R-1
genetic reagent (in whole organism)	D. melanogaster	cyc RNAi_NIG-8727R-1	NIG-FLY			NIG_8727R-1
genetic reagent (in whole organism)	D. melanogaster	CycA RNAi_NIG-5940R-1	NIG-FLY			NIG_5940R-1
genetic reagent (in whole organism)	D. melanogaster	drongo RNAi_NIG-3365R-1	NIG-FLY			NIG_3365R-1
genetic reagent (in whole organism)	D. melanogaster	EcR RNAi_NIG-1765R-2	NIG-FLY			NIG_1765R-2
genetic reagent (in whole organism)	D. melanogaster	eIF-1A RNAi_NIG-8053R-1	NIG-FLY			NIG_8053R-1
genetic reagent (in whole organism)	D. melanogaster	h RNAi_NIG-6494R-1	NIG-FLY			NIG_6494R-1
genetic reagent (in whole organism)	D. melanogaster	h RNAi_NIG-6494R-2	NIG-FLY			NIG_6494R-2
genetic reagent (in whole organism)	D. melanogaster	HERC2 RNAi_NIG-11734R-1	NIG-FLY			NIG_11734R-1
genetic reagent (in whole organism)	D. melanogaster	Hr3 RNAi_NIG-12208R-3	NIG-FLY			NIG_12208R-3
genetic reagent (in whole organism)	D. melanogaster	Hsp60 RNAi_NIG-12101R-3	NIG-FLY			NIG_12101R-3
genetic reagent (in whole organism)	D. melanogaster	Hsp68 RNAi_NIG-5436R-1	NIG-FLY			NIG_5436R-1
genetic reagent (in whole organism)	D. melanogaster	Hsp70Ba RNAi_NIG-31449R-2	NIG-FLY			NIG_31449R-2
genetic reagent (in whole organism)	D. melanogaster	Hsp70Bb RNAi_NIG-31359R-2	NIG-FLY			NIG_31359R-2
genetic reagent (in whole organism)	D. melanogaster	Hsp70Bc RNAi_NIG-6489R-2	NIG-FLY			NIG_6489R-2
genetic reagent (in whole organism)	D. melanogaster	Irbp RNAi_NIG-5247R-3	NIG-FLY			NIG_5247R-3
genetic reagent (in whole organism)	D. melanogaster	kdn RNAi_NIG-3861R-3	NIG-FLY			NIG_3861R-3
genetic reagent (in whole organism)	D. melanogaster	N RNAi_NIG-3936R-2	NIG-FLY			NIG_3936R-2
genetic reagent (in whole organism)	D. melanogaster	NiPp1 RNAi_NIG-8980R-2	NIG-FLY			NIG_8980R-2
genetic reagent (in whole organism)	D. melanogaster	Nlaz RNAi_NIG-16933R-1	NIG-FLY			NIG_16933R-1
genetic reagent (in whole organism)	D. melanogaster	Npc2a RNAi_NIG-7291R-1	NIG-FLY			NIG_7291R-1
genetic reagent (in whole organism)	D. melanogaster	P32 RNAi_NIG-6459R-1	NIG-FLY			NIG_6459R-1
genetic reagent (in whole organism)	D. melanogaster	park RNAi_NIG-10523R-1	NIG-FLY			NIG_10523R-1
genetic reagent (in whole organism)	D. melanogaster	PCNA RNAi_NIG-9193R-1	NIG-FLY			NIG_9193R-1
genetic reagent (in whole organism)	D. melanogaster	Phf7 RNAi_NIG-9576R-3	NIG-FLY			NIG_9576R-3
genetic reagent (in whole organism)	D. melanogaster	PHGPx RNAi_NIG-12013R-2	NIG-FLY			NIG_12013R-2
genetic reagent (in whole organism)	D. melanogaster	Pka-C3 RNAi_NIG-6117R-1	NIG-FLY			NIG_6117R-1
genetic reagent (in whole organism)	D. melanogaster	Pka-C3 RNAi_NIG-6117R-2	NIG-FLY			NIG_6117R-2
genetic reagent (in whole organism)	D. melanogaster	Pp1-13C RNAi_NIG-9156R-3	NIG-FLY			NIG_9156R-3
genetic reagent (in whole organism)	D. melanogaster	Rack1 RNAi_NIG-7111R-1	NIG-FLY			NIG_7111R-1
genetic reagent (in whole organism)	D. melanogaster	Sap-r RNAi_NIG-12070R-3	NIG-FLY			NIG_12070R-3
genetic reagent (in whole organism)	D. melanogaster	SdhA RNAi_NIG-17246R-2	NIG-FLY			NIG_17246R-2
genetic reagent (in whole organism)	D. melanogaster	SdhB RNAi_NIG-3283R-1	NIG-FLY			NIG_3283R-1
genetic reagent (in whole organism)	D. melanogaster	SdhC RNAi_NIG-6666R-1	NIG-FLY			NIG_6666R-1
genetic reagent (in whole organism)	D. melanogaster	SdhD RNAi_NIG-10219R-1	NIG-FLY			NIG_10219R-1
genetic reagent (in whole organism)	D. melanogaster	Taf7 RNAi_NIG-2670R-1	NIG-FLY			NIG_2670R-1
genetic reagent (in whole organism)	D. melanogaster	tam RNAi_NIG-8987R-1	NIG-FLY			NIG_8987R-1
genetic reagent (in whole organism)	D. melanogaster	TFAM RNAi_NIG-4217R-1	NIG-FLY			NIG_4217R-1
genetic reagent (in whole organism)	D. melanogaster	tgo RNAi_NIG-11987R-1	NIG-FLY			NIG_11987R-1
genetic reagent (in whole organism)	D. melanogaster	Ubr1 RNAi_NIG-9086R-3	NIG-FLY			NIG_9086R-3
genetic reagent (in whole organism)	D. melanogaster	Utx RNAi_NIG-5640R-2	NIG-FLY			NIG_5640R-2
genetic reagent (in whole organism)	D. melanogaster	veil RNAi_NIG-4827R-1	NIG-FLY			NIG_4827R-1
genetic reagent (in whole organism)	D. melanogaster	WASp RNAi_NIG-1520R-4	NIG-FLY			NIG_1520R-4
genetic reagent (in whole organism)	D. melanogaster	α-Man-IIa RNAi_NIG-18474R-2	NIG-FLY			NIG_18474R-2
cell line
transfected construct (in cell line)
antibody
recombinant DNA reagent	NA	pCR™8/GW/TOPO™	Invitrogen					For TA cloning
recombinant DNA reagent	NA	pENTR™/D-TOPO™	Invitrogen					For TA cloning
recombinant DNA reagent	NA	pUASg.attB		PMID: 23637332				Gateway-based UAS-ORF destination vector
recombinant DNA reagent	NA	pU-CG7111		this paper			Gateway-based cloning of Rack1 (CG7111) gene into pUASg.attB vector
recombinant DNA reagent	NA	pU-GNB2L1		this paper			Gateway-based cloning of RACK1 (GNB2L1) gene into pUASg.attB vector
recombinant DNA reagent	NA	pCFD6	addgene	PMID: 27595403		addgene #73915		For sgRNA construction
recombinant DNA reagent	NA	RE74715	Drosophila Genomics Resource Center			Gold clone RE74715		BDGP Gold Drosophila cDNA clone for Rack1
recombinant DNA reagent	NA	3455986	DNAFORM			MGC clone 3455986		MGC human cDNA clone for RACK1 (GNB2L1)
recombinant DNA reagent	NA	UAS-sgRNAs-Rack1		this paper			UAS-(DmtRNAGly)-(gRNA-Rack1[1])-(OstRNAGly)-(gRNA-Rack1[2])-(OstRNAGly)-terminator; Progenitor: pCFD6; 2 sgRNAs for Rack1 were integrated into a single pCFD6 clone
recombinant DNA reagent
sequence-based reagent	D. melanogaster	gR_CG7111_F1		this paper			For sgRNAs construct; GCGGCCCGGGTTCGATTCCCGGCCGATGCATGGCGATTACTTACCACGGGGTTTTAGAGCTAGAAATAGCAAG
sequence-based reagent	D. melanogaster	gR_CG7111_R1		this paper			For sgRNAs construct; ATTTTAACTTGCTATTTCTAGCTCTAAAACCACGATCAGGGTCTTGTCTGTGCACCAGCCGGGAATCGAACCC
sequence-based reagent	D. melanogaster	PCR_CG7111_F1		this paper			PCR primer: GTACCCTCATTGGCCACAA
sequence-based reagent	D. melanogaster	PCR_CG7111_R1		this paper			PCR primer: TAGAGACGCTTCTGGGGGTA
sequence-based reagent	D. melanogaster	PCR_CG7111_F2		this paper			PCR primer: CTGTCCAACACTGAACGCTC
sequence-based reagent	D. melanogaster	PCR_CG7111_R2		this paper			PCR primer: CACCTTAGTGTGTCCCTCGA
sequence-based reagent		pCFD6_F		this paper			ATGTTCGAGCCGAGCAGAC
sequence-based reagent		pCFD6_R		this paper			TTTCGTAATCTTCCTAATGATCACA
sequence-based reagent	D. melanogaster	Rack1[1] target sequence		thsi paper			1st CRISPR/Cas9 guide sequence for Rack1: TGGCGATTACTTACCACGGG
sequence-based reagent	D. melanogaster	Rack1[2] target sequence		thsi paper			2nd CRISPR/Cas9 guide sequence for Rack1: CAGACAAGACCCTGATCGTG
sequence-based reagent
peptide, recombinant protein
large-scale dataset
commercial assay	NA
chemical compound, drug	NA
software, algorithm	NA
other
