# Supplementary material for: A cross-species approach for the identification of Drosophila male sterility genes
Source: G3 (Bethesda). 2021 May 29;11(8):jkab183. doi: 10.1093/g3journal/jkab183 (PMC8496277; doi:10.1093/g3journal/jkab183)
Supplement: jkab183_Supplementary_Data [file jkab183_supplementary_data.zip › jkab183-suppl_data/GENETICS-G3-2021-402310-s04.xlsx]

## Sheet: Table S1
Table S1 103 fly Genes tested by RNAi experiments.
CG number	Gene name		Male infertility [a]
			Fly	Mouse	Human
CG10219	SdhD	Succinate dehydrogenase, subunit D			Y
CG10234
CG10498	Cdk2	Cyclin-dependent kinase 2		Y
CG10523	park	parkin	Y		Y
CG11062					Y
CG11306					Y
CG11318
CG11325	AkhR	Adipokinetic hormone receptor		Y
CG11482				Y	Y
CG11579				Y	Y
CG11734				Y	Y
CG11987	tgo	tango
CG12013	PHGPx	PHGPx		Y	Y
CG12055	Gapdh1	Glyceraldehyde 3 phosphate dehydrogenase1			Y
CG12070					Y
CG12101	Hsp60	Heat shock protein 60A
CG12265	Det	Deterin			Y
CG12301				Y	Y
CG12363	Dlc90F	Dynein light chain 90F	Y
CG1242	Hsp83	Heat shock protein 83	Y	Y
CG12423	klhl10	kelch like family member 10	Y	Y	Y
CG1349	dj-1β	dj-1β			Y
CG14325	CG14325	-		Y
CG14616	l(1)G0196	lethal (1) G0196
CG1490	Usp7	ubiquitin-specific protease 7
CG1520	WASp	WASp	Y
CG15556	CG15556	-
CG17246	SdhA	Succinate dehydrogenase A			Y
CG17256	Nek2	Nek2			Y
CG17520
CG1765			Y	Y	Y
CG18402	InR	Insulin-like receptor	Y
CG18802
CG2013	Ubc6	Ubiquitin conjugating enzyme 6		Y	Y
CG2670
CG30103	CG30103	-
CG30104	NT5E-2	Ecto-5'-nucleotidase 2
CG3085				Y	Y
CG31359	Hsp70Bb	Heat-shock-protein-70Bb			Y
CG31366	Hsp70Aa	Heat-shock-protein-70Aa			Y
CG31449	Hsp70Ba	Heat-shock-protein-70Ba			Y
CG3160	CG3160	-		Y	Y
CG3186	eIF-5A	eIF-5A
CG32300
CG3283	SdhB	Succinate dehydrogenase B			Y
CG33126					Y
CG33183	Hr3	Hormone receptor 3		Y
CG3365	drongo	drongo		Y	Y
CG34063	mt:ND2	mitochondrial NADH-ubiquinone oxidoreductase chain 2			Y
CG34085	mt:ND4	mitochondrial NADH-ubiquinone oxidoreductase chain 4			Y
CG34341					Y
CG34455	Pdxk	Pyridoxal kinase			Y
CG3861	kdn	knockdown			Y
CG3936
CG4058	Nep4	Neprilysin 4			Y
CG4217	TFAM	mitochondrial transcription factor A			Y
CG4501	bgm	bubblegum			Y
CG4735	shu	shutdown	Y	Y	Y
CG4760	bol	boule	Y	Y	Y
CG4806
CG4827	veil	veil
CG5247	Irbp	Inverted repeat-binding protein			Y
CG5436	Hsp68	Heat shock protein 68			Y
CG5640	Utx	Utx histone demethylase			Y
CG5650	Pp1-87B	Protein phosphatase 1 at 87B
CG5695	jar	jaguar	Y		Y
CG5830	CG5830	-
CG5837	Hem	HEM-protein
CG5940	CycA	Cyclin A			Y
CG6117
CG6190	Ube3a	Ubiquitin protein ligase E3A
CG6459	P32	P32			Y
CG6489	Hsp70Bc	Heat-shock-protein-70Bc			Y
CG6494
CG6620	aurB	aurora B			Y
CG6646					Y
CG6666					Y
CG6871					Y
CG7111	Rack1	Receptor of activated protein kinase C 1			Y
CG7263	AIF	Apoptosis inducing factor
CG7291
CG7322	CG7322	-			Y
CG7665	Lgr1	Leucine-rich repeat-containing G protein- coupled receptor 1		Y	Y
CG7697					Y
CG7753	mei-W68	meiotic W68		Y	Y
CG8053	eIF-1A	Eukaryotic initiation factor 1A
CG8279	Pde6	Phosphodiesterase 6			Y
CG8440	Lis-1	Lissencephaly-1	Y	Y
CG8464	HtrA2	HTRA2-related serine protease	Y	Y
CG8727	cyc	cycle
CG8732	Acsl	Acyl-CoA synthetase long-chain			Y
CG8893					Y
CG8980	NiPp1	Nuclear inhibitor of Protein phosphatase 1			Y
CG8983					Y
CG8987	tam	tamas			Y
CG9086	Ubr1	Ubr1 ubiquitin ligase		Y
CG9156	Pp1-13C	Protein phosphatase 1 at 13C			Y
CG9193	PCNA	Proliferating cell nuclear antigen
CG9314	CG9314	-			Y
CG9374	lkb1	lkb1		Y	Y
CG9576	Phf7	PHD finger protein 7 ortholog		Y
CG9748	bel	belle	Y	Y	Y
CG9755	pum	pumilio			Y
[a]: Y refers to genes that are associated with male infertility in the three species databases.
