# Supplementary material for: A cross-species approach for the identification of Drosophila male sterility genes
Source: G3 (Bethesda). 2021 May 29;11(8):jkab183. doi: 10.1093/g3journal/jkab183 (PMC8496277; doi:10.1093/g3journal/jkab183)
Supplement: jkab183_Supplementary_Data [file jkab183_supplementary_data.zip › jkab183-suppl_data/GENETICS-G3-2021-402310-s05.xlsx]

## Sheet: Table S2
Table S2 1,390 human genes associated with male infertility in the GeneCards (as of March 14, 2020) and Online Mendelian Inheritance in Man (as of March 18, 2020) databases.
Gene	Sources
A2ML1	GeneCards
ABCB1	GeneCards
ABCB7	GeneCards
ABCC1	GeneCards
ABCE1	GeneCards
ABCF2	GeneCards
ABRAXAS1	GeneCards
ACE	GeneCards	OMIM
ACOT1	GeneCards
ACP1	GeneCards
ACP3	GeneCards
ACR	GeneCards
ACSBG2	GeneCards
ACSL3	GeneCards
ACTA2	GeneCards
ACTB	GeneCards
ACTC1	GeneCards
ACTG1	GeneCards
ACTL7A	GeneCards
ACTL7B	GeneCards
ADA	GeneCards
ADAD1	OMIM
ADAM2	GeneCards
ADAM8	GeneCards
ADAMTS1	GeneCards
ADAMTS5	GeneCards
ADCY10	GeneCards
ADGRG2	GeneCards	OMIM
ADM	GeneCards
ADORA1	GeneCards
ADORA2B	GeneCards
ADRB2	GeneCards
AFM	GeneCards
AGFG1	GeneCards
AGTPBP1	GeneCards
AGTR2	GeneCards
AHR	GeneCards
AHRR	GeneCards
AIRE	GeneCards
AK7	GeneCards	OMIM
AKAP3	GeneCards
AKAP4	GeneCards
AKT1	GeneCards
ALB	GeneCards
ALDH1A1	GeneCards
ALDH1A2	GeneCards
ALG11	GeneCards
AMH	GeneCards
AMHR2	GeneCards
ANGPTL1	GeneCards
ANKRD31	OMIM
ANKRD6	GeneCards
ANO1	GeneCards
ANOS1	GeneCards
ANXA1	GeneCards
ANXA2	GeneCards
ANXA5	GeneCards
ANXA7	GeneCards
AOPEP	GeneCards
APAF1	OMIM
APC	GeneCards
APEX1	GeneCards
APIP	GeneCards
APOB	GeneCards	OMIM
APOD	GeneCards
APOE	GeneCards
AQP5	GeneCards
AQP7	GeneCards
AQR	GeneCards
AR	GeneCards	OMIM
ARHGDIA	GeneCards
ARL2BP	GeneCards
ARL6	GeneCards	OMIM
ARMC2	GeneCards
ARMC4	GeneCards
ARSA	GeneCards
ART3	GeneCards
ASAP1	GeneCards
ASB14	GeneCards
ATAD5	GeneCards
ATF6	GeneCards
ATM	GeneCards
ATN1	GeneCards
ATP2B4	GeneCards
ATP6V0A2	GeneCards
ATR	GeneCards
ATRIP	GeneCards
ATRX	GeneCards
AUP1	GeneCards
AURKA	GeneCards
AURKC	GeneCards	OMIM
BAIAP2	GeneCards
BAK1	GeneCards
BARD1	GeneCards
BAZ2B	GeneCards
BBC3	GeneCards
BBS1	GeneCards	OMIM
BBS2	GeneCards	OMIM
BBS4	GeneCards
BBS9	GeneCards
BCL10	OMIM
BCL2	GeneCards
BCL2L2	GeneCards	OMIM
BCOR	GeneCards
BDNF	GeneCards
BGLAP	GeneCards
BGN	GeneCards
BHLHE40	GeneCards
BICC1	GeneCards
BIRC5	GeneCards
BLM	GeneCards
BMP4	GeneCards
BMP7	GeneCards
BMP8A	GeneCards
BMPR1B	GeneCards
BNC2	GeneCards
BOLL	GeneCards
BPI	GeneCards
BPY2	GeneCards	OMIM
BPY2B	GeneCards
BPY2C	GeneCards
BRAF	GeneCards
BRCA1	GeneCards
BRCA2	GeneCards
BRCC3	GeneCards
BRD2	GeneCards
BRDT	GeneCards	OMIM
BRIP1	GeneCards
BSCL2	GeneCards
BSND	GeneCards
BTRC	GeneCards
C1QBP	GeneCards
C1QTNF3	GeneCards
C2CD4B	GeneCards
C3orf62	GeneCards
CA4	GeneCards
CACNA1D	GeneCards
CADM1	OMIM
CADM4	OMIM
CAMK4	GeneCards	OMIM
CAMP	GeneCards
CAND2	GeneCards
CANX	GeneCards
CAPZB	GeneCards
CASP14	GeneCards
CASP3	GeneCards
CASP4	GeneCards
CASP6	GeneCards
CASP8	GeneCards
CASP9	GeneCards
CAT	GeneCards
CATSPER1	GeneCards	OMIM
CATSPER2	GeneCards	OMIM
CATSPER3	GeneCards
CATSPER4	GeneCards
CATSPERE	OMIM
CATSPERZ	GeneCards
CAV1	GeneCards
CBL	GeneCards
CBS	GeneCards
CBSL	GeneCards
CBX1	GeneCards
CBX3	GeneCards
CBX4	GeneCards
CBX5	GeneCards
CCDC103	GeneCards
CCDC114	GeneCards
CCDC151	GeneCards
CCDC28B	OMIM
CCDC39	GeneCards	OMIM
CCDC40	GeneCards
CCDC65	GeneCards
CCDC87	GeneCards
CCIN	GeneCards
CCL17	GeneCards
CCL20	GeneCards
CCNA1	GeneCards
CCNA2	GeneCards
CCNO	GeneCards
CCR6	GeneCards
CCT5	GeneCards
CD177	GeneCards
CD34	GeneCards
CD4	GeneCards
CD40LG	GeneCards
CD44	GeneCards
CD46	GeneCards
CD8A	GeneCards
CDADC1	GeneCards
CDAN1	GeneCards	OMIM
CDC14A	GeneCards	OMIM
CDC25A	GeneCards
CDC45	GeneCards
CDC6	GeneCards
CDCA5	GeneCards
CDCA7	GeneCards
CDH1	GeneCards
CDK1	GeneCards
CDK10	GeneCards
CDKN1A	GeneCards
CDKN3	GeneCards
CDY1	GeneCards	OMIM
CDY1B	GeneCards
CDY2A	GeneCards
CDY2B	GeneCards
CDYL	GeneCards
CENPE	GeneCards
CENPS	GeneCards
CEP131	GeneCards
CEP135	GeneCards
CEP19	GeneCards
CEP350	GeneCards
CFAP161	GeneCards
CFAP221	GeneCards
CFAP298	GeneCards
CFAP300	GeneCards	OMIM
CFAP43	GeneCards	OMIM
CFAP44	GeneCards	OMIM
CFAP65	GeneCards	OMIM
CFAP69	GeneCards	OMIM
CFAP70	OMIM
CFTR	GeneCards	OMIM
CGA	GeneCards
CGB7	GeneCards
CHD2	GeneCards
CHD7	GeneCards
CHDH	GeneCards
CHEK1	GeneCards
CHEK2	GeneCards
CHKA	GeneCards
CIB1	GeneCards
CIRBP	GeneCards
CKMT1A	OMIM
CKMT1B	OMIM
CLCA1	GeneCards
CLCA4	GeneCards
CLCN2	GeneCards	OMIM
CLCN3	GeneCards
CLCN4	GeneCards
CLCN5	GeneCards
CLCN6	GeneCards
CLDN1	GeneCards
CLDN16	OMIM
CLDN2	GeneCards
CLDN3	GeneCards
CLDN4	GeneCards
CLDN7	GeneCards
CLDN8	GeneCards
CLGN	GeneCards
CLOCK	GeneCards
CLSPN	GeneCards
CLU	GeneCards
CLUAP1	GeneCards
CMTM2	GeneCards
CNOT1	GeneCards
CNOT7	GeneCards
CNR1	GeneCards
CNTLN	GeneCards
CP	GeneCards
CPLX3	GeneCards
CRACR2A	GeneCards
CREM	GeneCards
CRISP1	GeneCards
CRISP2	GeneCards
CRYAA	GeneCards
CRYAB	GeneCards
CRYBA1	GeneCards
CRYBA2	GeneCards
CRYGN	GeneCards
CRYGS	GeneCards
CRYM	GeneCards
CRYZ	GeneCards
CS	GeneCards
CSF1	GeneCards
CSF3	GeneCards
CSNK2A2	GeneCards
CST3	GeneCards
CSTF2	GeneCards
CSTF2T	GeneCards	OMIM
CTBP1	GeneCards
CTCFL	GeneCards
CTNNB1	GeneCards
CTNS	GeneCards	OMIM
CTSG	GeneCards
CTSL	GeneCards
CUL3	GeneCards
CXCL10	GeneCards
CXCL8	GeneCards
CXCR1	GeneCards
CYCS	GeneCards
CYP17A1	GeneCards
CYP19A1	GeneCards
CYP1A1	GeneCards
CYP1B1	GeneCards
CYP21A2	GeneCards
CYP2B6	GeneCards
DAB2	GeneCards
DAW1	GeneCards
DAZ1	GeneCards	OMIM
DAZ2	GeneCards
DAZ3	GeneCards
DAZ4	GeneCards	OMIM
DAZAP1	GeneCards
DAZAP2	GeneCards
DAZL	GeneCards	OMIM
DCAF17	GeneCards
DCDC2C	GeneCards
DCLRE1A	GeneCards
DCLRE1B	GeneCards
DCLRE1C	GeneCards
DCN	GeneCards
DCTN4	GeneCards
DCXR	GeneCards	OMIM
DDB2	GeneCards
DDX1	GeneCards
DDX11	GeneCards
DDX25	GeneCards
DDX3X	GeneCards
DDX3Y	GeneCards	OMIM
DDX4	GeneCards
DDX58	GeneCards
DEF8	GeneCards
DEFA3	GeneCards
DEFB1	GeneCards
DEFB126	GeneCards
DEFB4A	GeneCards
DERL1	GeneCards
DERL2	GeneCards
DGAT1	GeneCards
DGKG	GeneCards
DGKQ	GeneCards
DHDDS	GeneCards
DHFR	GeneCards
DHH	GeneCards
DHX36	GeneCards
DICER1	GeneCards
DKC1	GeneCards
DKKL1	GeneCards
DLK1	GeneCards
DMBT1	GeneCards
DMC1	GeneCards
DMPK	GeneCards
DMRT1	GeneCards	OMIM
DMRT3	GeneCards
DNA2	GeneCards
DNAAF1	GeneCards
DNAAF2	GeneCards
DNAAF3	GeneCards
DNAAF4	GeneCards
DNAAF5	GeneCards
DNAH1	GeneCards	OMIM
DNAH10	GeneCards
DNAH11	GeneCards	OMIM
DNAH17	GeneCards	OMIM
DNAH5	GeneCards	OMIM
DNAH6	GeneCards
DNAH7	GeneCards
DNAH8	GeneCards	OMIM
DNAH9	GeneCards	OMIM
DNAI1	GeneCards
DNAI2	GeneCards
DNAJB13	GeneCards	OMIM
DNAJC5	GeneCards
DNAL1	GeneCards
DNALI1	GeneCards
DNASE1	GeneCards
DNM2	GeneCards
DNMT1	GeneCards
DNMT3B	GeneCards
DNMT3L	GeneCards
DPCD	OMIM
DPF3	GeneCards
DPY19L1	GeneCards
DPY19L2	GeneCards	OMIM
DPY19L3	GeneCards
DPY19L4	GeneCards
DR1	GeneCards
DRC1	GeneCards
DROSHA	GeneCards
DUSP19	GeneCards
DYNC1I2	GeneCards
EDDM3B	GeneCards
EFR3A	GeneCards
EGF	OMIM
EGR4	GeneCards
EHD1	GeneCards
EIF1AX	GeneCards
EIF4G1	GeneCards
ELANE	GeneCards
ELN	GeneCards
EMC10	GeneCards
EME1	GeneCards
EME2	GeneCards
EMSY	GeneCards
EN1	GeneCards
EN2	GeneCards
ENG	GeneCards
ENO4	GeneCards
ENPP1	GeneCards
EPB41L2	OMIM
EPHX1	GeneCards
EPHX2	GeneCards
EPPIN	GeneCards
ERCC1	GeneCards
ERCC2	GeneCards
ERCC4	GeneCards
ERCC6	GeneCards
ERCC6L	GeneCards
ERLIN1	GeneCards
ERLIN2	GeneCards
ESR1	GeneCards
ESR2	GeneCards
ETV5	GeneCards
ETV7	GeneCards
EVC2	GeneCards
EXO1	GeneCards
EXOC3	GeneCards
EYA1	GeneCards
EZR	GeneCards
F2	GeneCards
F5	GeneCards
FAAP100	GeneCards
FAAP20	GeneCards
FAAP24	GeneCards
FADS2	GeneCards
FAM166A	GeneCards
FAM187A	GeneCards
FAM20C	GeneCards
FAM219B	GeneCards
FAM71D	GeneCards
FAN1	GeneCards
FANCA	GeneCards
FANCB	GeneCards
FANCC	GeneCards
FANCD2	GeneCards
FANCD2OS	GeneCards
FANCE	GeneCards
FANCF	GeneCards
FANCG	GeneCards
FANCI	GeneCards
FANCL	GeneCards
FANCM	GeneCards	OMIM
FARS2	GeneCards
FAS	GeneCards
FASLG	GeneCards
FATE1	GeneCards
FBH1	GeneCards
FBXO43	GeneCards
FCGR2A	GeneCards	OMIM
FCHSD2	GeneCards
FEN1	GeneCards
FGFR1	GeneCards
FGFR3	OMIM
FH	GeneCards
FHL5	GeneCards
FKBP4	GeneCards	OMIM
FKBP6	GeneCards	OMIM
FKBPL	GeneCards
FLNA	GeneCards
FLT3	GeneCards
FN1	GeneCards
FOS	GeneCards
FOXI1	OMIM
FOXL2	GeneCards
FOXO1	GeneCards
FOXO3	GeneCards
FOXP3	GeneCards
FRY	GeneCards
FSHB	GeneCards
FSHR	GeneCards	OMIM
FSIP2	GeneCards
FURIN	GeneCards
FUS	GeneCards
GALNTL5	GeneCards
GAMT	GeneCards
GANC	GeneCards
GAPDH	GeneCards
GAPDHS	GeneCards
GATA2	GeneCards
GATA4	GeneCards
GATB	GeneCards
GBA	GeneCards
GBA2	GeneCards
GBP1	GeneCards
GCM2	GeneCards
GDNF	GeneCards
GFAP	GeneCards
GGN	GeneCards
GH1	GeneCards
GHR	GeneCards
GHRL	GeneCards
GJB2	GeneCards
GLA	GeneCards
GLI3	GeneCards
GLUD1	GeneCards
GMCL1	OMIM
GNA15	GeneCards
GNAO1	GeneCards
GNB2	GeneCards
GNLY	GeneCards
GNPAT	OMIM
GNRH1	GeneCards
GOPC	GeneCards
GP2	GeneCards
GPR143	GeneCards
GPRC6A	GeneCards
GPT	GeneCards
GPX1	GeneCards
GPX4	GeneCards
GRIP1	GeneCards
GRP	GeneCards
GSN	GeneCards
GSTM1	GeneCards
GSTP1	GeneCards
GSTT1	GeneCards
GTF2A1L	GeneCards
GTPBP10	GeneCards
GUCA2A	GeneCards
GUCY2C	GeneCards
H1-7	GeneCards
H2AC13	GeneCards
H2AC16	GeneCards
H2AC17	GeneCards
H2AC18	GeneCards
H2AC20	GeneCards
H2AC8	GeneCards
H2AX	GeneCards
H2BC1	GeneCards
H2BC3	GeneCards
H2BS1	GeneCards
H2BW1	GeneCards
H4-16	GeneCards
H4C1	GeneCards
H4C11	GeneCards
H4C12	GeneCards
H4C13	GeneCards
H4C14	GeneCards
H4C15	GeneCards
H4C2	GeneCards
H4C3	GeneCards
H4C4	GeneCards
H4C5	GeneCards
H4C6	GeneCards
H4C8	GeneCards
H4C9	GeneCards
HADHA	GeneCards
HAP1	GeneCards
HAUS7	GeneCards
HEATR4	GeneCards
HELLS	GeneCards
HELQ	GeneCards
HERC2	GeneCards
HFE	GeneCards
HIBADH	GeneCards
HIF1A	GeneCards
HLA-B	GeneCards
HLA-DQB1	GeneCards
HLA-DRB1	GeneCards
HLTF	GeneCards
HMGB2	GeneCards
HMGN1	GeneCards
HMOX1	GeneCards
HNF1A	GeneCards
HNRNPA2B1	GeneCards
HOOK1	GeneCards
HORMAD1	GeneCards
HOXD13	GeneCards
HP	GeneCards
HPRT1	GeneCards
HPS1	GeneCards
HPX	GeneCards
HRAS	GeneCards
HRG	GeneCards
HSD17B3	GeneCards
HSF2	GeneCards
HSFX1	GeneCards
HSFX2	GeneCards
HSFY1	GeneCards
HSFY2	GeneCards
HSPA1B	GeneCards
HSPA2	GeneCards	OMIM
HSPA4	GeneCards
HSPA5	GeneCards
HSPA8	GeneCards
HSPB1	GeneCards
HSPG2	GeneCards
HSPH1	GeneCards
HUS1	GeneCards
HUWE1	GeneCards
HYDIN	GeneCards
ICA1L	GeneCards
IFNA17	GeneCards
IFNAR1	GeneCards
IFNB1	GeneCards
IFRD1	GeneCards
IFT140	GeneCards
IFT20	GeneCards
IFT52	GeneCards
IFT74	GeneCards
IFT81	GeneCards
IFT88	GeneCards
IGF1	GeneCards
IGF2	GeneCards
IGF2R	GeneCards
IGFBP2	GeneCards
IGFBP3	GeneCards
IGFBP4	GeneCards
IGFBP5	GeneCards
IGFL3	GeneCards
IGSF6	GeneCards
IL10	GeneCards
IL11	GeneCards
IL17A	GeneCards
IL18	GeneCards
IL1A	GeneCards
IL1B	GeneCards
IL1R1	GeneCards
IL1RN	GeneCards
IL2RA	GeneCards
IL2RB	GeneCards
IL3	GeneCards
IL5	GeneCards
IL6	GeneCards
INHA	GeneCards
INHBA	GeneCards
INHBB	GeneCards
INHBC	GeneCards
INS	GeneCards
INSL3	GeneCards
INSR	GeneCards
IRF1	GeneCards
IRF3	GeneCards
ITGAM	GeneCards
IZUMO1	GeneCards
JAM3	GeneCards
JUN	GeneCards
JUND	GeneCards
KANSL2	GeneCards
KANSL3	GeneCards
KAT6B	GeneCards
KATNAL1	GeneCards
KATNB1	GeneCards	OMIM
KCNA5	GeneCards
KCNE1	GeneCards
KCNH1	GeneCards
KCNJ1	GeneCards
KCNJ3	GeneCards
KCNJ6	GeneCards
KCNK5	GeneCards
KCNQ1	GeneCards
KDM3A	GeneCards
KDM5D	GeneCards
KDM6A	GeneCards
KHDRBS1	OMIM
KIF17	GeneCards
KIF27	GeneCards
KIF2C	GeneCards
KIF3A	GeneCards
KISS1	GeneCards
KIT	GeneCards	OMIM
KITLG	GeneCards
KLF4	GeneCards
KLHL10	GeneCards	OMIM
KLK3	GeneCards
KMT2B	GeneCards
KMT2D	GeneCards
KNL1	GeneCards
KRAS	GeneCards
KRT13	GeneCards
KRT18	GeneCards
KRT23	GeneCards
LEP	GeneCards
LEPR	GeneCards
LGALS4	GeneCards
LHB	GeneCards	OMIM
LHCGR	GeneCards
LIF	GeneCards
LIG4	GeneCards
LIMK2	GeneCards
LIPE	GeneCards
LMNA	GeneCards
LMNB1	GeneCards
LNP1	GeneCards
LPO	GeneCards
LRGUK	GeneCards
LRP2	GeneCards
LRP8	GeneCards
LRRC6	GeneCards
LRRC8A	GeneCards
LRWD1	GeneCards
LSG1	GeneCards
LSM7	GeneCards
LTA	GeneCards
LTF	GeneCards
LUC7L2	GeneCards
LY6E	GeneCards
LYVE1	GeneCards
LZTR1	GeneCards
MACROH2A1	GeneCards
MAD2L2	GeneCards
MAGEA3	GeneCards
MAGEA9	GeneCards
MAGEB4	GeneCards
MAMLD1	GeneCards
MAP2K1	GeneCards
MAP2K2	GeneCards
MAP3K1	GeneCards
MAPK1	GeneCards
MAPKAPK5	GeneCards
MAPRE3	GeneCards
MAS1	GeneCards
MAST2	GeneCards
MAT1A	GeneCards
MAVS	GeneCards
MB	GeneCards
MBL2	GeneCards
MBOAT2	GeneCards
MC1R	GeneCards
MCIDAS	GeneCards
MCM10	GeneCards
MCM6	GeneCards
MCM8	GeneCards
MDC1	GeneCards	OMIM
MDM2	GeneCards
MEFV	GeneCards
MEI1	GeneCards
MEIOB	GeneCards
MEIS1	GeneCards
MEN1	GeneCards
MFSD14A	GeneCards
MGAT4D	GeneCards
MID1	GeneCards
MIF	GeneCards
MKRN2	GeneCards
MLH1	GeneCards
MLH3	GeneCards
MMEL1	GeneCards
MMP11	GeneCards
MMP2	GeneCards
MMP9	GeneCards
MMUT	GeneCards
MNS1	GeneCards
MOSPD2	GeneCards
MOV10L1	GeneCards	OMIM
MPG	GeneCards
MPO	GeneCards
MPZL2	OMIM
MRAP2	GeneCards
MRAS	GeneCards
MRE11	GeneCards
MRPL36	GeneCards
MRPL58	GeneCards
MRRF	GeneCards
MSH2	GeneCards
MSH3	GeneCards
MSH4	GeneCards
MSH5	GeneCards
MSH6	GeneCards
MSMB	GeneCards
MT-ATP6	GeneCards
MT-CO3	GeneCards
MT-ND2	GeneCards
MT-ND4	GeneCards
MTA1	GeneCards
MTA2	GeneCards
MTHFR	GeneCards
MTMR11	GeneCards
MTOR	GeneCards
MTR	GeneCards
MTRR	GeneCards
MUC1	GeneCards
MUC4	GeneCards
MUC5AC	GeneCards
MUC5B	GeneCards
MUC6	GeneCards
MUS81	GeneCards
MYBBP1A	GeneCards
MYC	GeneCards
MYO6	GeneCards
NAA30	GeneCards
NANOS1	GeneCards
NANOS2	GeneCards
NANOS3	OMIM
NAT14	GeneCards
NAT2	GeneCards
NBN	GeneCards
NCOA2	GeneCards
NDUFA1	GeneCards
NDUFA13	GeneCards
NDUFS3	GeneCards
NECTIN1	GeneCards
NEK2	GeneCards
NES	GeneCards
NF1	GeneCards
NF2	GeneCards
NFE2L2	GeneCards
NFKB1	GeneCards
NGFR	GeneCards
NHEJ1	GeneCards
NLRP3	GeneCards
NMBR	GeneCards
NMD3	GeneCards
NME8	GeneCards
NODAL	GeneCards
NOS2	GeneCards
NOS3	GeneCards
NOX4	GeneCards
NPC1	GeneCards
NPHP1	GeneCards
NPHP3	GeneCards
NPHP4	GeneCards
NPL	GeneCards
NPM1	GeneCards
NR0B1	GeneCards
NR1D2	GeneCards
NR1H2	GeneCards
NR2C1	GeneCards
NR3C1	GeneCards
NR5A1	GeneCards	OMIM
NRAS	GeneCards
NRIP1	GeneCards
NSUN7	GeneCards	OMIM
NTN1	GeneCards
NXF2	GeneCards
NXPH2	GeneCards
OAS3	GeneCards
OAZ3	GeneCards
ODF1	GeneCards
ODF2	GeneCards
OFCC1	GeneCards
OFD1	GeneCards
OGG1	GeneCards
OPRPN	GeneCards
OR1D2	GeneCards
OR2W3	GeneCards	OMIM
OVOL2	GeneCards
OXT	GeneCards
OXTR	GeneCards
P2RX1	GeneCards	OMIM
P2RY2	GeneCards
P4HA2	GeneCards
P4HA3	GeneCards
P4HB	GeneCards
PABPC1	GeneCards
PABPC1L	GeneCards
PABPC3	GeneCards
PACRG	GeneCards
PAEP	GeneCards
PAGE1	GeneCards
PAGR1	GeneCards
PALB2	GeneCards
PALM3	GeneCards
PARK7	GeneCards
PARP1	GeneCards
PARP11	GeneCards
PARP2	GeneCards
PARP3	GeneCards
PATE1	GeneCards
PBX1	GeneCards
PCM1	GeneCards
PCSK4	GeneCards
PDE11A	GeneCards
PDE12	GeneCards
PDE3A	GeneCards
PDE4A	GeneCards
PDE5A	GeneCards
PDHA2	GeneCards
PDIA3	GeneCards
PDPK1	GeneCards
PDXK	GeneCards
PDZK1	GeneCards
PELP1	GeneCards
PEX10	GeneCards
PFN1	GeneCards
PGAM1	GeneCards
PGAM4	GeneCards
PGAP1	GeneCards	OMIM
PGK1	GeneCards
PGR	GeneCards
PHB	GeneCards
PHGR1	GeneCards
PI3	GeneCards
PICK1	GeneCards	OMIM
PIF1	GeneCards
PIK3C2G	GeneCards
PIK3R3	GeneCards
PIP	GeneCards
PITHD1	GeneCards
PITPNC1	GeneCards
PITX2	GeneCards
PIWIL1	GeneCards	OMIM
PIWIL2	GeneCards
PKD1	GeneCards
PKD2	GeneCards
PLA2G6	GeneCards
PLA2G7	GeneCards
PLCH2	GeneCards
PLCXD3	GeneCards
PLCZ1	GeneCards	OMIM
PLG	GeneCards
PLS1	GeneCards
PMFBP1	GeneCards	OMIM
PMS2	GeneCards
POLG	GeneCards	OMIM
POLG2	GeneCards
POLL	GeneCards	OMIM
POLN	GeneCards
PON1	GeneCards
PON2	GeneCards
POU5F1	GeneCards
PPA1	GeneCards
PPIP5K1	GeneCards
PPL	GeneCards
PPP1CC	GeneCards
PPP1R10	GeneCards
PPP1R7	GeneCards
PPP1R8	GeneCards
PPP2R3C	GeneCards
PPRC1	GeneCards
PRAP1	GeneCards
PRC1	GeneCards
PRDM10	GeneCards
PRDM9	GeneCards	OMIM
PRKAA2	GeneCards
PRKAR1B	GeneCards
PRKD1	GeneCards
PRKDC	GeneCards
PRKG2	GeneCards
PRKN	GeneCards
PRL	GeneCards
PRM1	GeneCards	OMIM
PRM2	GeneCards
PRM3	GeneCards
PRMT6	GeneCards
PRND	OMIM
PROK1	GeneCards
PROX2	GeneCards
PRPF8	GeneCards
PRPS2	GeneCards
PRR16	GeneCards
PRSS1	GeneCards
PRSS21	GeneCards
PRSS37	GeneCards
PRSS57	GeneCards
PRSS8	GeneCards
PRTN3	GeneCards
PRY	GeneCards
PRY2	GeneCards
PSAP	GeneCards
PSD3	GeneCards
PSEN1	GeneCards
PSMA1	GeneCards
PSMA2	GeneCards
PSMA3	GeneCards
PSMA4	GeneCards
PSMA5	GeneCards
PSMA6	GeneCards
PSMA7	GeneCards
PSMA8	GeneCards
PSMB1	GeneCards
PSMB2	GeneCards
PSMB3	GeneCards
PSMB4	GeneCards
PSMB5	GeneCards
PSMB7	GeneCards
PSMB8	GeneCards
PSMC2	GeneCards
PSMC3	GeneCards
PSMC4	GeneCards
PSMC5	GeneCards
PSMC6	GeneCards
PSMD1	GeneCards
PSMD11	GeneCards
PSMD12	GeneCards
PSMD14	GeneCards
PSMD2	GeneCards
PSMD3	GeneCards
PSMD4	GeneCards
PSMD5	GeneCards
PSMD7	GeneCards
PSMD8	GeneCards
PSME2	GeneCards
PSPC1	GeneCards
PTBP3	GeneCards
PTCH1	GeneCards
PTGDS	GeneCards
PTGS2	GeneCards
PTMA	GeneCards
PTMS	GeneCards
PTPN1	GeneCards
PTPN11	GeneCards	OMIM
PTPN13	GeneCards
PTPRM	GeneCards
PUM2	GeneCards
PYGO2	GeneCards
QRICH2	GeneCards	OMIM
RAB10	GeneCards
RAB11B	GeneCards
RAB18	GeneCards
RAB39B	GeneCards
RAB3GAP1	GeneCards
RABL2A	GeneCards
RABL2B	GeneCards
RACGAP1	GeneCards
RACK1	GeneCards
RAD17	GeneCards
RAD18	GeneCards
RAD21L1	GeneCards
RAD50	GeneCards
RAD51	GeneCards
RAD51AP1	GeneCards
RAD51B	GeneCards
RAD51C	GeneCards
RAD51D	GeneCards
RAD52	GeneCards
RAD9A	GeneCards
RAF1	GeneCards
RAG1	GeneCards
RAP1A	GeneCards
RAPGEF3	GeneCards
RARA	GeneCards
RASA2	GeneCards
RBBP8	GeneCards
RBM3	GeneCards
RBMX	GeneCards
RBMXL2	GeneCards
RBMY1A1	GeneCards
RBMY1B	GeneCards
RBMY1D	GeneCards
RBMY1E	GeneCards
RBMY1F	GeneCards
RBMY1J	GeneCards
RCC2	GeneCards
REC8	GeneCards
RECQL	GeneCards
RECQL4	GeneCards
RECQL5	GeneCards
REG3A	GeneCards
REV1	GeneCards
REV3L	GeneCards
REXO2	GeneCards
RFWD3	GeneCards
RGN	GeneCards
RHOXF2	GeneCards
RIDA	GeneCards
RIT1	GeneCards
RMI1	GeneCards
RMI2	GeneCards
RNASE1	GeneCards
RNASE3	GeneCards
RNASEL	GeneCards
RNASET2	GeneCards
RNF168	GeneCards
RNF185	GeneCards
RNF212	GeneCards
RNF220	GeneCards
RNF5	GeneCards
RNF8	GeneCards
RNH1	GeneCards
ROMO1	GeneCards
ROPN1	GeneCards
RPA1	GeneCards
RPA2	GeneCards
RPGR	GeneCards
RPL13A	GeneCards
RPL8	GeneCards
RPS27A	GeneCards
RPS4Y2	GeneCards
RRAD	GeneCards
RRAS	GeneCards
RRAS2	GeneCards
RRN3	GeneCards
RSAD2	GeneCards
RSPH1	GeneCards
RSPH3	GeneCards
RSPH4A	GeneCards
RSPH9	GeneCards
RTEL1	GeneCards
RXFP2	GeneCards
S100A6	GeneCards
S100A8	GeneCards
S100A9	GeneCards
SALL1	GeneCards
SALL4	GeneCards
SAMD9	GeneCards
SBF1	GeneCards
SCD	GeneCards
SCNN1A	GeneCards
SCNN1B	GeneCards
SCNN1G	GeneCards
SDHA	GeneCards
SDHB	GeneCards
SDHC	GeneCards
SDHD	GeneCards
SECISBP2	GeneCards	OMIM
SELENOP	GeneCards
SELENOV	GeneCards
SELENOW	GeneCards
SEMG1	GeneCards
SEMG2	GeneCards
SENP8	GeneCards
SEPHS1	GeneCards
SEPHS2	GeneCards
SEPTIN11	GeneCards
SEPTIN12	GeneCards	OMIM
SEPTIN2	GeneCards
SEPTIN4	GeneCards
SEPTIN6	GeneCards
SEPTIN7	GeneCards
SERPINA1	GeneCards
SERPINA4	GeneCards
SERPINA5	GeneCards
SERPINE2	GeneCards
SERPING1	GeneCards
SETMAR	GeneCards
SFTPC	GeneCards
SFTPD	GeneCards
SGK1	GeneCards
SH2D3A	GeneCards
SH2D3C	GeneCards
SHANK2	GeneCards
SHBG	GeneCards
SHKBP1	GeneCards
SHOC2	GeneCards
SHROOM2	GeneCards
SIN3A	GeneCards
SIRPA	GeneCards
SIRPG	GeneCards
SIRT1	GeneCards
SKIV2L	GeneCards
SLC16A7	GeneCards
SLC19A1	GeneCards
SLC19A2	GeneCards
SLC1A1	GeneCards
SLC22A4	GeneCards
SLC22A5	GeneCards
SLC25A31	GeneCards
SLC26A3	GeneCards
SLC26A5	GeneCards
SLC26A8	GeneCards
SLC26A9	GeneCards
SLC6A14	GeneCards
SLC6A8	GeneCards
SLC8A1	GeneCards
SLC9A3	GeneCards
SLC9A3R1	GeneCards
SLC9A3R2	GeneCards
SLC9A8	GeneCards
SLPI	GeneCards
SLX1A	GeneCards
SLX1B	GeneCards
SLX4	GeneCards
SMAD3	GeneCards
SMARCA4	GeneCards
SMARCAL1	GeneCards
SMC1B	GeneCards
SMCP	GeneCards
SMPD1	GeneCards
SNRPA1	GeneCards	OMIM
SNRPN	GeneCards
SNX5	GeneCards
SOCS1	GeneCards
SOD1	GeneCards
SOD2	GeneCards
SOD3	GeneCards
SOHLH1	GeneCards	OMIM
SOS1	GeneCards
SOS2	GeneCards
SOX10	GeneCards
SOX11	GeneCards
SOX3	GeneCards
SOX5	GeneCards
SOX8	GeneCards
SOX9	GeneCards
SP2	GeneCards
SP6	GeneCards
SPA17	GeneCards
SPACA1	GeneCards
SPAG1	GeneCards
SPAG11B	GeneCards
SPAG16	GeneCards
SPAG17	GeneCards
SPAG4	GeneCards
SPAG6	GeneCards	OMIM
SPAG9	GeneCards
SPAM1	GeneCards
SPATA12	GeneCards
SPATA16	GeneCards	OMIM
SPATA17	GeneCards
SPATA22	GeneCards
SPATA33	GeneCards
SPATA4	GeneCards
SPATA46	GeneCards
SPATA48	GeneCards
SPATA6	GeneCards
SPATA9	GeneCards
SPECC1	GeneCards
SPEF2	GeneCards	OMIM
SPEM1	GeneCards	OMIM
SPINK1	GeneCards
SPINK2	GeneCards
SPIRE2	GeneCards
SPO11	GeneCards
SPTAN1	GeneCards
SRC	GeneCards
SRD5A1	GeneCards
SRD5A2	GeneCards
SRPX2	GeneCards
SRSF1	GeneCards
SRY	GeneCards
STAG2	GeneCards
STAG3	GeneCards
STAT1	GeneCards
STAT2	GeneCards
STK11	OMIM
STRA8	GeneCards
STRBP	GeneCards
STRC	GeneCards	OMIM
STX1A	GeneCards
STYX	GeneCards
SUN5	GeneCards	OMIM
SYCE1	GeneCards
SYCE2	GeneCards
SYCN	GeneCards
SYCP1	GeneCards
SYCP2	GeneCards	OMIM
SYCP3	GeneCards
SYMPK	GeneCards
SYNE2	GeneCards
TACR3	GeneCards
TAF4B	GeneCards
TAF7L	GeneCards
TAGLN2	GeneCards
TARDBP	GeneCards
TAS2R14	GeneCards
TAT	GeneCards
TBC1D20	GeneCards	OMIM
TBK1	GeneCards
TBL1X	GeneCards
TBPL1	GeneCards
TCF15	GeneCards
TCN1	GeneCards
TDRD1	GeneCards
TDRD6	GeneCards
TDRD9	GeneCards	OMIM
TDRKH	GeneCards
TDRP	GeneCards
TEKT2	GeneCards	OMIM
TEP1	GeneCards
TERF1	GeneCards
TERT	GeneCards
TEX101	GeneCards
TEX11	GeneCards	OMIM
TEX12	GeneCards
TEX14	GeneCards	OMIM
TEX15	GeneCards
TEX38	GeneCards
TF	GeneCards
TFAM	GeneCards
TGFB1	GeneCards	OMIM
TGFB3	GeneCards
TGFBR3	GeneCards
TGIF2LX	GeneCards
TGIF2LY	GeneCards
TGM4	GeneCards
TGOLN2	GeneCards
THEG	GeneCards
THPO	GeneCards
TIMP2	GeneCards
TINF2	GeneCards
TJP1	GeneCards
TLK1	GeneCards
TLR2	GeneCards
TLR4	GeneCards
TLR5	GeneCards
TLR8	GeneCards
TMEM95	GeneCards
TNF	GeneCards
TNFRSF1A	GeneCards
TNFSF10	GeneCards
TNFSF13B	GeneCards
TNP1	GeneCards
TNP2	GeneCards
TNPO3	GeneCards
TOE1	GeneCards
TOP1	GeneCards
TOPBP1	GeneCards
TP53	GeneCards
TP53BP1	GeneCards
TP63	GeneCards
TP73	GeneCards
TPPP2	GeneCards
TPSAB1	GeneCards
TRAF3	GeneCards
TRAPPC3	GeneCards
TRAT1	GeneCards
TRIM25	GeneCards
TRIM37	GeneCards
TRIM47	GeneCards
TRPV5	GeneCards
TRPV6	GeneCards
TSC22D3	GeneCards
TSGA10	GeneCards
TSKS	GeneCards
TSPAN5	GeneCards
TSPY1	GeneCards
TSPYL1	GeneCards
TSSK2	GeneCards
TSSK4	GeneCards
TSSK6	GeneCards
TTC21A	GeneCards	OMIM
TTC29	OMIM
TTC8	GeneCards
TTR	GeneCards
TUBB	GeneCards
TUBG1	GeneCards
TUBGCP2	GeneCards
TUBGCP3	GeneCards
TUSC1	GeneCards
TXK	GeneCards
TXN	GeneCards
TXNDC2	GeneCards
TXNDC8	GeneCards
TYR	GeneCards
U2AF1	GeneCards
UAP1	GeneCards
UBC	GeneCards
UBE2B	GeneCards	OMIM
UBE2D2	GeneCards
UBE2NL	GeneCards
UBE2T	GeneCards
UCHL3	GeneCards
UHMK1	GeneCards
UIMC1	GeneCards
USF1	GeneCards
USP1	GeneCards
USP26	GeneCards	OMIM
USP8	GeneCards
USP9Y	GeneCards	OMIM
UTP14A	GeneCards
UTP14C	GeneCards	OMIM
UTY	GeneCards	OMIM
VAMP7	GeneCards
VCAM1	GeneCards
VCP	GeneCards
VCY	GeneCards
VDAC1	GeneCards
VDAC2	GeneCards
VDAC3	GeneCards
VIM	GeneCards
VIP	GeneCards
VPS52	GeneCards
VPS54	GeneCards
VRK2	GeneCards
WASHC5	GeneCards
WBP2NL	GeneCards
WDR35	GeneCards
WDR48	GeneCards
WDR66	GeneCards	OMIM
WRN	GeneCards
WT1	GeneCards
WWOX	GeneCards
XDH	GeneCards
XKRY	GeneCards
XPA	GeneCards
XPC	GeneCards
XRCC1	GeneCards
XRCC2	GeneCards
XRCC3	GeneCards
XRCC4	GeneCards
XRCC5	GeneCards
XRCC6	GeneCards
YBX2	GeneCards
YBX3	GeneCards
ZACN	GeneCards
ZBTB16	GeneCards	OMIM
ZBTB22	GeneCards
ZBTB32	GeneCards
ZC3H12D	GeneCards
ZFP64	GeneCards
ZFPM2	GeneCards
ZGPAT	GeneCards
ZMYND10	GeneCards	OMIM
ZMYND15	GeneCards
ZNF276	GeneCards
ZNF410	GeneCards
ZNF737	GeneCards
ZP3	GeneCards
ZPBP	GeneCards
ZRSR2	GeneCards
