# Supplementary material for: A cross-species approach for the identification of Drosophila male sterility genes
Source: G3 (Bethesda). 2021 May 29;11(8):jkab183. doi: 10.1093/g3journal/jkab183 (PMC8496277; doi:10.1093/g3journal/jkab183)
Supplement: jkab183_Supplementary_Data [file jkab183_supplementary_data.zip › jkab183-suppl_data/GENETICS-G3-2021-402310-s06.xlsx]

## Sheet: Table S3
Table S3 1,013 mouse genes associated with male infertility in the Mouse Genome Informatics (MGI, http://www.informatics.jax.org) and International Mouse Phenotyping Consortium, IMPC, https://www.mousephenotype.org) databases, as of March 14, 2020.
Gene	Sources
1110032A03Rik	IMPC
1600029I14Rik	IMPC
1700029I15Rik	MGI	IMPC
2700054A10Rik	IMPC
4930447C04Rik	MGI
4930451I11Rik	MGI	IMPC
4930590J08Rik	MGI	IMPC
5330417C22Rik	MGI
5830411N06Rik	IMPC
A830005F24Rik	IMPC
Abca1	MGI
Abca13	IMPC
Abce1	IMPC
Abcg5	MGI
Abcg8	IMPC
Abhd10	MGI	IMPC
Abhd11	IMPC
Abhd16a	MGI	IMPC
Abi2	IMPC
Ace	IMPC
Acox1	MGI
Actl7b	MGI	IMPC
Acvr1b	IMPC
Adad1	MGI
Adad2	MGI	IMPC
Adam1a	MGI
Adam26a	IMPC
Adam3	MGI
Adamts15	MGI	IMPC
Adamts2	MGI
Adamts9	IMPC
Adarb2	IMPC
Adcy10	MGI
Adgb	MGI	IMPC
Adig	IMPC
Adipor2	IMPC
Adm2	IMPC
Adra1b	MGI
Adrm1	MGI
Aff4	MGI
Agfg1	MGI
Agpat1	MGI
Agpat3	MGI
Agps	MGI
Agtpbp1	MGI
Aimp1	MGI	IMPC
Ak7	MGI
Akap4	MGI
Akap9	MGI
Aktip	MGI
Alox15	IMPC
Amhr2	MGI
Ankfy1	IMPC
Ap2s1	IMPC
Ap3d1	MGI
Ap4e1	IMPC
Apaf1	MGI
Aplnr	IMPC
Ar	MGI
Arhgap19	IMPC
Arhgdia	MGI
Arhgef15	MGI	IMPC
Arid4b	MGI
Arih2	IMPC
Arl2bp	MGI
Arl6	MGI
Armc2	MGI
Armc4	IMPC
Arrdc5	MGI	IMPC
Asb4	IMPC
Asz1	MGI
Ate1	MGI
Atf2	IMPC
Atf4	MGI
Atm	MGI
Atp1a4	MGI
Atp2b1	IMPC
Atp2b4	MGI
Atp2c2	IMPC
Atp6v0d1	IMPC
Atp7a	MGI
Atp8b1	IMPC
Atrn	IMPC
Atxn7	MGI
AU040320	MGI	IMPC
B3galt2	IMPC
B4galnt1	MGI
Baiap2	IMPC
Bambi	IMPC
Bax	MGI
Baz1a	MGI	IMPC
Baz2a	IMPC
Bbip1	MGI
Bbof1	IMPC
Bbox1	MGI	IMPC
Bbs1	MGI
Bbs2	MGI
Bbs4	MGI
Bbs7	MGI
Bckdha	IMPC
Bcl2l1	MGI
Bcl2l12	IMPC
Bcl2l2	MGI
Bfsp1	IMPC
Blk	IMPC
Bmp8b	MGI
Boll	MGI
Bpifa2	IMPC
Brca1	MGI
Brca2	MGI
Brdt	MGI
Brwd1	MGI	IMPC
Bscl2	MGI
Bsg	MGI
Btbd18	MGI
Bub1	MGI
Bub1b	MGI
Bzw1	MGI	IMPC
C1ra	IMPC
C3ar1	IMPC
C9orf72	IMPC
Cabcoco1	IMPC
Cabyr	MGI
Cacnb4	MGI
Cacng2	MGI
Cadm1	MGI
Calcb	IMPC
Calr3	MGI
Camk4	MGI
Camsap3	MGI	IMPC
Capza3	MGI
Caskin1	IMPC
Catip	MGI	IMPC
Catsper1	MGI
Catsper2	MGI
Catsper3	MGI	IMPC
Catsper4	MGI
Catsperd	MGI
Catsperz	MGI
Cav3	IMPC
Cbfa2t2	MGI
Cbx3	MGI
Cby1	MGI
Ccdc136	MGI
Ccdc146	MGI	IMPC
Ccdc155	IMPC
Ccdc159	MGI	IMPC
Ccdc189	MGI	IMPC
Ccdc191	IMPC
Ccdc28a	MGI	IMPC
Ccdc39	IMPC
Ccdc42	MGI
Ccdc62	MGI
Ccdc63	MGI
Ccdc87	MGI
Ccdc88c	IMPC
Ccna1	MGI
Ccnb1ip1	MGI	IMPC
Ccnd2	IMPC
Ccne2	MGI
Ccnt2	MGI	IMPC
Ccnyl1	MGI
Cd248	IMPC
Cd83	IMPC
Cdan1	IMPC
Cdc34	MGI	IMPC
Cdk16	MGI
Cdk2	MGI
Cdk4	MGI	IMPC
Cdk5rap2	MGI
Cdk9	IMPC
Cdkn1a	IMPC
Cdkn2a	MGI
Cdo1	MGI
Cds1	IMPC
Celf1	MGI
Cenpj	IMPC
Cep131	MGI
Cep250	MGI	IMPC
Cep290	MGI
Cep41	MGI	IMPC
Cep63	MGI
Cetn1	MGI
Cfap157	MGI
Cfap206	MGI	IMPC
Cfap43	MGI
Cfap44	MGI	IMPC
Cfap54	MGI
Cfap57	MGI	IMPC
Cfap61	MGI	IMPC
Cfap69	MGI	IMPC
Cfb	IMPC
Cga	MGI
Chd5	MGI
Chdh	MGI	IMPC
Chrnb2	IMPC
Chst8	IMPC
Chsy3	MGI	IMPC
Cib1	MGI	IMPC
Cks2	MGI
Clcn1	MGI
Clcn2	MGI
Cldn11	MGI
Cldn18	IMPC
Clec4a4	IMPC
Clgn	MGI
Clpp	MGI
Clps	IMPC
Cluh	IMPC
Cnbd2	MGI
Cnot7	MGI	IMPC
Cnpy4	MGI
Cntd1	MGI	IMPC
Cntf	IMPC
Coa6	IMPC
Col9a3	IMPC
Colca2	MGI	IMPC
Cops7a	MGI	IMPC
Cpe	MGI	IMPC
Cpeb4	IMPC
Cplx1	MGI
Crbn	IMPC
Crem	MGI
Crtc1	MGI
Crybb3	IMPC
Csnk2a2	MGI	IMPC
Cst3	IMPC
Cst9	IMPC
Cstf2t	MGI
Ctnnb1	MGI
Cul4a	MGI	IMPC
Cwc27	MGI	IMPC
Cygb	IMPC
Cyp17a1	IMPC
Cyp19a1	MGI
D1Pas1	MGI	IMPC
Dab1	MGI
Dazap1	MGI
Dazl	MGI
Dbndd2	IMPC
Dcaf17	MGI
Dctd	IMPC
Dcun1d1	MGI
Ddx19b	MGI	IMPC
Ddx25	MGI
Ddx4	MGI
Defb20	MGI	IMPC
Derl2	MGI
Dgka	MGI
Dgke	IMPC
Dhcr24	MGI
Dhh	MGI
Dicer1	MGI
Dlec1	MGI	IMPC
Dmc1	MGI
Dmd	MGI
Dmp1	IMPC
Dmrt1	MGI
Dmrtc2	MGI
Dnaaf6	MGI
Dnah1	MGI
Dnah17	MGI	IMPC
Dnah2	IMPC
Dnd1	MGI
Dnmt3a	MGI
Dnmt3c	MGI
Dnmt3l	MGI	IMPC
Doxl2	IMPC
Dpcd	MGI
Dpf2	IMPC
Dpm3	IMPC
Dpy19l2	MGI
Dpyd	IMPC
Drc7	MGI	IMPC
Dspp	IMPC
Dusp7	MGI	IMPC
Dync1h1	MGI
Dync1li1	IMPC
Dynlrb2	MGI	IMPC
Ecscr	IMPC
Edar	IMPC
Edc3	IMPC
Efna5	MGI	IMPC
Efnb2	MGI
Egfl8	IMPC
Egr1	MGI	IMPC
Egr4	MGI
Ehd1	MGI
Ehmt2	MGI
Eif2s3y	MGI
Eif4enif1	IMPC
Eif4h	MGI
Elk1	MGI
Elovl2	MGI
Emb	IMPC
Emd	IMPC
En1	MGI
Endog	IMPC
Eno4	MGI
Entpd5	MGI
Epb41l2	MGI
Epha6	IMPC
Ercc1	MGI
Erich2	IMPC
Espl1	MGI
Esr1	MGI
Esr2	MGI
Etv4	MGI
Etv5	MGI
Evi2b	IMPC
Evx2	MGI
Exo1	MGI
Eya4	MGI
Ezh1	MGI	IMPC
F13a1	IMPC
Fads1	IMPC
Fads2	MGI
Fam170a	MGI	IMPC
Fam20c	MGI	IMPC
Fam49b	IMPC
Fam91a1	MGI
Fancb	MGI
Fancc	MGI
Fancl	MGI
Fbxo22	MGI	IMPC
Fbxo24	IMPC
Fbxo38	IMPC
Fbxo43	MGI	IMPC
Fbxo47	MGI	IMPC
Fbxo7	MGI	IMPC
Fcgbp	IMPC
Ffar1	IMPC
Fgb	IMPC
Fgf15	IMPC
Fgfbp3	IMPC
Fgfr3	MGI
Figla	MGI
Fjx1	IMPC
Fkbp4	MGI
Fkbp6	MGI	IMPC
Fmn1	MGI
Fndc3a	MGI
Fndc3b	IMPC
Fndc9	MGI	IMPC
Folr1	IMPC
Foxi1	MGI
Foxn1	IMPC
Foxo4	MGI	IMPC
Foxp3	MGI
Fst	MGI
Fstl3	IMPC
Fus	MGI
Fut1	IMPC
Fxyd7	IMPC
Fzd4	MGI
Gabrr2	IMPC
Gal3st1	MGI
Galnt3	MGI
Galntl5	MGI
Gamt	MGI
Gapdhs	MGI
Gas2l1	MGI	IMPC
Gata2	IMPC
Gata5	IMPC
Gatm	MGI	IMPC
Gba2	MGI
Gbgt1	IMPC
Gcgr	MGI	IMPC
Gdap1	IMPC
Gdf7	MGI
Gga1	MGI	IMPC
Ggnbp2	MGI
Ggt1	MGI
Gh	MGI	IMPC
Gigyf2	IMPC
Gipc3	IMPC
Gja1	MGI
Gk2	MGI
Glra1	MGI
Gm14496	IMPC
Gnpat	MGI
Gnrhr	MGI
Golga3	MGI	IMPC
Golph3	IMPC
Gopc	MGI	IMPC
Gorasp2	MGI
Gp1bb	IMPC
Gpank1	IMPC
Gpat2	MGI
Gpbp1	IMPC
Gpld1	IMPC
Gpr34	IMPC
Gpr65	IMPC
Gprc5b	IMPC
Gpx1	IMPC
Gpx4	MGI
Grid2	MGI
Grin3a	IMPC
Grm1	MGI
Grtp1	IMPC
Gtf2a1	MGI
Gtsf1	MGI
Gusb	MGI
Gykl1	MGI
H1f7	MGI
H2al2a	MGI	IMPC
H2bl1	IMPC
H3f3b	MGI
H3f4	MGI
Haao	IMPC
Hbs1l	MGI	IMPC
Hddc3	MGI	IMPC
Hdgfl1	IMPC
Hectd2	IMPC
Hectd3	MGI	IMPC
Hells	MGI
Henmt1	MGI
Herc1	MGI	IMPC
Herc2	MGI
Hfm1	MGI
Hip1	MGI
Hipk4	MGI	IMPC
Hjv	MGI
Hmga1	MGI
Hmga2	MGI
Hook1	MGI	IMPC
Hormad1	MGI
Hormad2	MGI
Hoxa10	MGI
Hoxa11	MGI
Hoxa13	MGI
Hoxc11	IMPC
Hoxd11	MGI
Hoxd13	MGI
Hsd17b1	MGI	IMPC
Hsd17b14	MGI
Hsd17b4	MGI
Hsf2bp	IMPC
Hsp90aa1	MGI	IMPC
Hspa2	MGI
Hspa4	MGI
Hspa4l	MGI
Hspbp1	MGI
Htra2	IMPC
Hydin	MGI
Ica1	IMPC
Idh3b	IMPC
Ifnb1	MGI
Ifng	IMPC
Igsf11	MGI	IMPC
Il18bp	IMPC
Il18rap	MGI	IMPC
Il20rb	IMPC
Il21	IMPC
Il2rb	MGI	IMPC
Il3	MGI	IMPC
Ilrun	IMPC
Immp2l	MGI
Ing2	MGI
Inha	MGI
Ino80	IMPC
Inpp5b	MGI
Insl3	MGI
Insl5	MGI
Insl6	MGI
Ip6k1	MGI
Iqcg	MGI
Iqub	MGI	IMPC
Irx6	IMPC
Itih4	IMPC
Itpr1	IMPC
Ivl	MGI	IMPC
Izumo1	MGI
Jade1	MGI	IMPC
Jam3	MGI	IMPC
Jund	MGI
Kash5	MGI
Katna1	IMPC
Katnal1	MGI
Katnal2	MGI	IMPC
Katnb1	MGI
Kbtbd11	IMPC
Kbtbd2	MGI
Kcna10	IMPC
Kcnj3	IMPC
Kcnj6	MGI
Kcnk18	IMPC
Kcnn2	MGI
Kcnu1	MGI
Kdm3a	MGI	IMPC
Khdrbs1	MGI
Kif18a	MGI
Kiss1	MGI
Kiss1r	MGI	IMPC
Kit	MGI
Kitl	MGI
Klhl10	MGI	IMPC
Klrb1	IMPC
Kmt2e	MGI
Knstrn	IMPC
Kpna2	MGI	IMPC
Krt26	IMPC
Krt32	IMPC
Krt35	IMPC
L1cam	MGI
L2hgdh	IMPC
Lamtor1	IMPC
Large1	MGI
Larp6	IMPC
Lbr	MGI
Lca5l	IMPC
Ldb3	IMPC
Ldhc	MGI
Lep	MGI
Lepr	MGI	IMPC
Lfng	MGI
Lgr4	MGI
Lhb	MGI
Lhcgr	MGI	IMPC
Lhfpl1	IMPC
Lhx9	MGI
Lipe	MGI	IMPC
Llcfc1	MGI	IMPC
Lmna	MGI
Lmtk2	MGI
Lmx1a	MGI
Lnpep	IMPC
Lnpk	MGI
Lor	IMPC
Lpin1	MGI
Lrguk	MGI
Lrp8	MGI
Lrrc71	MGI	IMPC
Lrrc8a	IMPC
Lrrcc1	MGI	IMPC
Lsr	MGI
Lst1	IMPC
Luc7l	IMPC
Ly6k	MGI
Lypd6	IMPC
M1ap	MGI
Maats1	MGI	IMPC
Mab21l1	MGI
Mad1l1	IMPC
Mad2l2	MGI
Mael	MGI
Man2a2	MGI
Maob	IMPC
Map2	MGI
Map3k4	MGI
Map7	MGI
Mapk8ip2	MGI
Maz	MGI
Mboat7	IMPC
Mcidas	MGI	IMPC
Mcm8	MGI
Mcmdc2	MGI
Mcph1	MGI
Mdc1	MGI
Me2	IMPC
Meak7	IMPC
Mecp2	MGI
Mei1	MGI
Meig1	MGI
Meikin	MGI
Meiob	MGI
Meioc	MGI
Mfsd14a	MGI
Mfsd2a	IMPC
Mgat2	MGI
Mitf	MGI
Mkks	MGI
Mkrn2	MGI	IMPC
Mlc1	IMPC
Mlh1	MGI	IMPC
Mlh3	MGI	IMPC
Mlx	MGI	IMPC
Mmachc	IMPC
Mmel1	MGI
Mmrn1	MGI	IMPC
Mns1	MGI
Morc1	MGI
Morc2b	MGI
Mov10l1	MGI
Mplkip	IMPC
Mpst	MGI
Mpz	MGI
Mpzl1	IMPC
Mroh9	MGI	IMPC
Msh4	MGI
Msh5	MGI
Mtpap	IMPC
Mvk	IMPC
Myb	IMPC
Mybl1	MGI
Myo7a	MGI
Nanos2	MGI	IMPC
Nanos3	MGI
Ncoa5	MGI
Ndc1	MGI
Nectin2	MGI
Nectin3	MGI
Negr1	IMPC
Nek1	MGI
Neurl1a	MGI
Nfia	MGI
Nhlh2	MGI	IMPC
Nhsl1	IMPC
Nkapl	MGI
Nlrp9b	IMPC
Nme2	IMPC
Nobox	IMPC
Nos1	MGI
Notch3	MGI
Notch4	MGI
Npc1	MGI
Npepps	MGI
Nphp1	MGI	IMPC
Nphp4	MGI
Nr0b1	MGI
Nr1d2	IMPC
Nr1h3	IMPC
Nr5a1	MGI
Nsun2	MGI
Nudt14	IMPC
Nup210l	MGI
Nupr1	MGI
Nutm1	MGI	IMPC
Nutm2	MGI	IMPC
Nwd2	IMPC
Nxf2	MGI
Nxph1	MGI
Oaz3	MGI
Oca2	MGI
Ocln	MGI
Odf1	MGI
Odf2	MGI
Odf4	MGI	IMPC
Olfr376	IMPC
Osbp2	MGI
Oscp1	IMPC
Ovch2	MGI	IMPC
P2rx1	MGI
P4hb	IMPC
Pacrg	MGI	IMPC
Pacs1	IMPC
Pafah1b1	MGI
Pafah1b2	MGI
Paip2	MGI
Pank2	MGI
Papolb	MGI	IMPC
Parp11	MGI
Parp12	IMPC
Patz1	MGI
Pax8	MGI
Pcgf2	IMPC
Pcm1	IMPC
Pdgfrb	IMPC
Pdik1l	IMPC
Pdilt	MGI
Pdk1	IMPC
Pebp1	IMPC
Peli1	IMPC
Peli3	IMPC
Penk	IMPC
Pex3	MGI
Pex5	MGI
Pfdn5	MGI
Pgap1	MGI
Pgbd1	IMPC
Pgd	IMPC
Pgk2	MGI
Pgm3	MGI
Phf19	IMPC
Phf7	MGI	IMPC
Pi4k2a	MGI
Pick1	MGI
Pifo	MGI
Pitx2	IMPC
Piwil1	MGI
Piwil2	MGI
Pla2g2c	MGI	IMPC
Pla2g4b	IMPC
Pla2g6	MGI	IMPC
Plat	IMPC
Plcb2	MGI	IMPC
Plcd4	MGI
Pld6	MGI
Plekha1	MGI
Plekha8	IMPC
Plin2	MGI
Plpp6	IMPC
Pmfbp1	MGI
Pmis2	MGI
Pmp22	MGI
Pms2	MGI
Pnldc1	MGI
Poc1a	MGI	IMPC
Poc5	IMPC
Pomgnt1	MGI
Pomk	MGI
Pou2f3	IMPC
Ppargc1a	MGI
Ppm1d	MGI
Ppp1cc	MGI	IMPC
Ppp2ca	MGI
Ppp2r1b	MGI	IMPC
Ppp3cc	MGI	IMPC
Ppp3r2	MGI	IMPC
Ppp4r1	MGI	IMPC
Pramel1	IMPC
Prdm14	MGI	IMPC
Prdm5	IMPC
Prdm9	MGI
Primpol	MGI	IMPC
Prkab1	IMPC
Prkaca	MGI
Prkcq	MGI	IMPC
Prlr	MGI
Prmt6	IMPC
Prnd	MGI
Prnp	MGI
Prop1	MGI
Prss1	IMPC
Prss37	MGI
Prss55	MGI
Psma8	MGI
Pstpip2	IMPC
Ptch1	MGI
Ptdss2	MGI
Ptger2	MGI	IMPC
Pth2	MGI
Ptpdc1	IMPC
Ptpn14	MGI	IMPC
Pttg1	IMPC
Pygo2	IMPC
Qrich2	MGI
R3hdm1	IMPC
Rabl2	MGI
Rad21l	MGI
Rad23b	MGI
Rad50	MGI
Rad51c	MGI
Ranbp1	MGI
Ranbp9	MGI
Rapgef5	IMPC
Rara	MGI
Rarg	MGI
Rasd1	IMPC
Rassf8	IMPC
Rb1	MGI
Rbm5	MGI
Rbmxl2	MGI
Rec114	MGI
Rec8	MGI	IMPC
Reln	MGI	IMPC
Resf1	MGI	IMPC
Ret	MGI
Rfx2	MGI
Rfx8	MGI	IMPC
Rimbp3	MGI
Rimklb	MGI	IMPC
Riok2	IMPC
Rnf17	MGI
Rnf212	MGI
Rnf216	MGI	IMPC
Rnf4	IMPC
Rnf41	MGI
Rnf8	MGI
Rorb	MGI
Ros1	MGI
Rplp1	MGI
Rsbn1	IMPC
Rsph1	MGI
Rsph6a	MGI
Rspo1	IMPC
Runx1t1	MGI
Rxfp2	MGI	IMPC
Rxrb	MGI
S100a6	IMPC
S1pr3	MGI	IMPC
Sacm1l	IMPC
Safb	MGI
Samd4	MGI
Sbf1	MGI
Sbspon	IMPC
Scaper	MGI	IMPC
Sccpdh	IMPC
Scmh1	MGI
Scml2	MGI
Scube1	IMPC
Septin10	IMPC
Septin12	MGI
Septin4	MGI
Serpina5	MGI
Serpinb3d	IMPC
Setd3	IMPC
Setx	MGI	IMPC
Sgms1	MGI	IMPC
Sgo2a	MGI
Sgpl1	MGI
Sh3pxd2b	MGI
Shfl	IMPC
Shisa6	IMPC
Siah1a	MGI
Sinhcaf	IMPC
Sirt1	MGI
Sirt6	MGI
Six5	MGI
Skp2	IMPC
Slc12a2	MGI
Slc19a2	MGI
Slc22a21	IMPC
Slc25a25	IMPC
Slc25a3	IMPC
Slc25a31	MGI
Slc26a8	MGI
Slc39a4	IMPC
Slc4a2	MGI
Slc6a14	IMPC
Slc6a5	IMPC
Slc9a1	IMPC
Slc9a3	MGI
Slc9a8	MGI
Slc9c1	MGI
Slfn1	IMPC
Slitrk1	IMPC
Smad4	MGI
Smap2	MGI
Smc1b	MGI
Smcp	MGI
Smpd4	MGI	IMPC
Sms	MGI	IMPC
Snai2	MGI
Sohlh2	MGI
Sorl1	IMPC
Sox3	MGI
Sox30	MGI
Sp4	MGI
Spaca1	MGI
Spaca6	MGI
Spag16	MGI
Spag17	MGI	IMPC
Spag4	MGI	IMPC
Spag6l	MGI
Spata16	MGI	IMPC
Spata20	MGI
Spata22	MGI	IMPC
Spata6	MGI	IMPC
Spatc1l	MGI
Spdya	MGI
Spef2	MGI
Spem1	MGI
Spidr	MGI	IMPC
Spink2	MGI	IMPC
Spo11	MGI
Sptbn4	MGI
Spx	IMPC
Sstr3	MGI
Stag3	MGI	IMPC
Stam	MGI
Stat3	MGI
Stk11	MGI
Stk33	MGI	IMPC
Stk36	MGI
Stoml2	IMPC
Strip2	IMPC
Stx2	MGI	IMPC
Styx	MGI
Styxl1	MGI	IMPC
Sumf1	IMPC
Sumo1	IMPC
Sun1	MGI	IMPC
Sun5	MGI
Swsap1	MGI
Syce1	MGI	IMPC
Syce2	MGI	IMPC
Syce3	MGI
Sycp1	MGI
Sycp2	MGI
Sycp3	MGI
Sypl	MGI	IMPC
Taf8	IMPC
Taldo1	MGI
Tarbp2	MGI
Tas2r139	IMPC
Tasp1	MGI
Taz	MGI
Tbc1d20	MGI	IMPC
Tbc1d8	MGI	IMPC
Tbccd1	MGI	IMPC
Tbpl1	MGI
Tcte1	MGI	IMPC
Tcte3	MGI
Tctex1d2	MGI	IMPC
Tdo2	IMPC
Tdrd1	MGI
Tdrd12	MGI
Tdrd5	MGI
Tdrd6	MGI
Tdrd7	MGI
Tdrd9	MGI
Tdrkh	MGI
Tdrp	IMPC
Tekt2	MGI
Tent4a	IMPC
Terb1	MGI
Terb2	MGI
Tex101	MGI
Tex11	MGI
Tex12	MGI
Tex14	MGI
Tex15	MGI
Tex19.1	MGI
Tex38	MGI	IMPC
Tg	IMPC
Theg	MGI
Tial1	MGI
Timm13	IMPC
Tiparp	IMPC
Tlr6	MGI
Tmc7	MGI	IMPC
Tmed10	IMPC
Tmem106b	IMPC
Tmem119	IMPC
Tmem174	IMPC
Tmem203	MGI	IMPC
Tmem209	MGI	IMPC
Tmem237	IMPC
Tmem240	IMPC
Tmem248	IMPC
Tmem30b	IMPC
Tmem60	IMPC
Tmem97	IMPC
Tmf1	MGI
Tnfrsf17	IMPC
Tnp1	MGI
Tnp2	MGI
Top3b	MGI
Topaz1	MGI
Tpgs1	MGI
Tpgs2	MGI	IMPC
Tpst2	MGI
Trappc2l	MGI	IMPC
Trim37	MGI	IMPC
Trim9	IMPC
Trip13	MGI	IMPC
Trp73	MGI
Tsc22d3	MGI
Tshb	MGI
Tshr	MGI
Tsks	MGI	IMPC
Tssk6	MGI
Tst	IMPC
Ttc21a	MGI
Ttc26	MGI
Ttll1	MGI
Ttll9	MGI
Twist2	IMPC
Txk	IMPC
Txlna	IMPC
Txndc5	IMPC
Tyr	MGI
Tyrp1	MGI
Tysnd1	MGI
Ubb	MGI
Ubd	IMPC
Ube2b	MGI
Ube2g1	MGI	IMPC
Ube2j1	MGI	IMPC
Ube2j2	IMPC
Ubr2	MGI
Unc13b	IMPC
Unc5c	MGI
Upf3a	MGI	IMPC
Usp1	MGI
Usp14	MGI
Usp15	IMPC
Usp42	MGI	IMPC
Utp14b	MGI
Vangl2	MGI
Vdac3	MGI
Vdr	MGI
Vgf	MGI	IMPC
Vhl	MGI
Vps13a	MGI
Vps13b	IMPC
Vrk1	MGI
Vsx2	MGI
Vti1a	IMPC
Wdr11	MGI	IMPC
Wdr62	MGI	IMPC
Wnt7a	MGI
Wrnip1	IMPC
Wsb2	MGI	IMPC
Wt1	MGI
Xiap	IMPC
Xk	IMPC
Ybx2	MGI
Ybx3	MGI
Ythdc2	MGI
Zbtb16	MGI
Zbtb46	IMPC
Zc3hc1	MGI	IMPC
Zcwpw1	MGI
Zfp106	IMPC
Zfp148	MGI
Zfp296	MGI
Zfp384	MGI
Zglp1	MGI
Zpbp	MGI
Zscan21	MGI	IMPC
Zswim7	MGI
