# Supplementary material for: A cross-species approach for the identification of Drosophila male sterility genes
Source: G3 (Bethesda). 2021 May 29;11(8):jkab183. doi: 10.1093/g3journal/jkab183 (PMC8496277; doi:10.1093/g3journal/jkab183)
Supplement: jkab183_Supplementary_Data [file jkab183_supplementary_data.zip › jkab183-suppl_data/GENETICS-G3-2021-402310-s07.xlsx]

## Sheet: Table S4
Table S4 410 fly genes associated with male sterility in the FlyBase, as of March 14, 2020.
Gene		CG number
Radial spoke binding protein 15	Rsbp15	CG10014
traffic jam	tj	CG10034
Spindle assembly abnormal 4	Sas-4	CG10061
extra macrochaetae	emc	CG1007
Topoisomerase 3alpha	Top3alpha	CG10123
zero population growth	zpg	CG10125
transformer 2	tra2	CG10128
eukaryotic translation initiation factor 4G2	eIF4G2	CG10192
Topoisomerase 2	Top2	CG10223
Rm62	Rm62	CG10279
abdominal A	abd-A	CG10325
refractory to sigma P	ref(2)P	CG10360
meiosis I arrest	mia	CG10390
bag of marbles	bam	CG10422
Acinus	Acn	CG10473
vein	vn	CG10491
sticky	sti	CG10522
parkin	park	CG10523
Resistant to dieldrin	Rdl	CG10537
araucan	ara	CG10571
caupolican	caup	CG10605
blanks	blanks	CG10630
Origin recognition complex subunit 1	Orc1	CG10667
lethal (2) 37Cc	l(2)37Cc	CG10691
nebbish	neb	CG10718
valois	vls	CG10728
Myc	Myc	CG10798
Dynactin 5, p25 subunit	DCTN5-p25	CG10846
nutcracker	ntc	CG10855
oskar	osk	CG10901
Kinesin-like protein at 67A	Klp67A	CG10923
garnet	g	CG10986
Gamma-tubulin ring protein 91	Grip91	CG10988
auxilin	aux	CG1107
doublesex	dsx	CG11094
myo-inositol-1-phosphate synthase	Inos	CG11143
Liprin-alpha	Liprin-alpha	CG11199
Tubulin tyrosine ligase-like 3B	TTLL3B	CG11201
Zinc finger MYND-type containing 10	Zmynd10	CG11253
maelstrom	mael	CG11254
Syntaxin 13	Syx13	CG11278
sneaky	snky	CG11281
lethal-(2)-denticleless	l(2)dtl	CG11295
spermatocyte arrest	sa	CG11308
cut	ct	CG11387
Dpy-30-like 2	Dpy-30L2	CG11591
RNaseP protein p30	Rpp30	CG11606
Ubiquitin-63E	Ubi-p63E	CG11624
Abdominal B	Abd-B	CG11648
maleless	mle	CG11680
Superoxide dismutase 1	Sod1	CG11793
-	CG12069	CG12069
warts	wts	CG12072
half pint	hfp	CG12085
cueball	cue	CG12086
Phosphoinositide-dependent kinase 1	Pdk1	CG1210
multi sex combs	mxc	CG12124
Peptidyl-alpha-hydroxyglycine-alpha-amidating lyase 1	Pal1	CG12130
mulet	mlt	CG12214
meiotic P26	mei-P26	CG12218
Death-associated inhibitor of apoptosis 1	Diap1	CG12284
subito	sub	CG12298
tiny tim 2	ttm2	CG12313
Ulp1	Ulp1	CG12359
Dynein light chain 90F	Dlc90F	CG12363
Yip1 domain-containing 1	Yip1d1	CG12404
Heat shock protein 83	Hsp83	CG1242
kelch like family member 10	klhl10	CG12423
Cdc42	Cdc42	CG12530
ovarian tumor	otu	CG12743
Vacuolar protein sorting 28	Vps28	CG12770
salto	salto	CG13164
NADH dehydrogenase (ubiquinone) B17 subunit	ND-B17	CG13240
Cytochrome c distal	Cyt-c-d	CG13263
Sperm-Leucylaminopeptidase 7	S-Lap7	CG13340
Mannosyl (alpha-1,3-)-glycoprotein beta-1,2-N-acetylglucosaminyltransferase	Mgat1	CG13431
goddard	goddard	CG13477
Verprolin 1	Vrp1	CG13503
testis-specifically expressed bromodomain containing protein-1	tbrd-1	CG13597
sheepish	shps	CG13611
string	stg	CG1395
tombola	tomb	CG14016
Ran	Ran	CG1404
U2A	U2A	CG1406
male sterile (3) 76Ba	ms(3)76Ba	CG14087
Reduction in Cnn dots 7	Rcd7	CG14098
male sterile (3) 76Ca	ms(3)76Ca	CG14101
Merlin	Mer	CG14228
male sterile (3) K81	ms(3)K81	CG14251
fruitless	fru	CG14307
purity of essence	poe	CG14472
touch insensitive larva B	tilB	CG14620
lost	lost	CG14648
Chromosome associated protein H2	Cap-H2	CG14685
Activated Cdc42 kinase	Ack	CG14992
Topoisomerase I-interacting protein	Topors	CG15104
Myb-interacting protein 40	mip40	CG15119
WASp	WASp	CG1520
no hitter	nht	CG15259
male sterile (2) 34Fe	ms(2)34Fe	CG15287
nejire	nej	CG15319
RNA polymerase II 215kD subunit	RpII215	CG1554
cinnabar	cn	CG1555
wuho	wuho	CG15897
hopscotch	hop	CG1594
small bristles	sbr	CG1664
transformer	tra	CG16724
Hormone receptor 51	Hr51	CG16801
lozenge	lz	CG1689
maroon-like	mal	CG1692
Dis3 like 3'-5' exoribonuclease 2	Dis3l2	CG16940
Splicing factor 3a subunit 1	Sf3a1	CG16941
Regulator of cullins 1b	Roc1b	CG16988
australin	aust	CG17009
Centrosomal protein 135kDa	Cep135	CG17081
doublefault	dbf	CG17098
Suppressor of variegation 3-3	Su(var)3-3	CG17149
dynein, axonemal, heavy chain 3	Dnah3	CG17150
prospero	pros	CG17228
Proteasome alpha4 subunit, Testis-specific 1	Prosalpha4T1	CG17268
spindle defective 2	spd-2	CG17286
Ecdysone receptor	EcR	CG1765
diaphanous	dia	CG1768
male fertility factor kl2	kl-2	CG17866
Myosin heavy chain	Mhc	CG17927
Sperm-Leucylaminopeptidase 5	S-Lap5	CG18369
Insulin-like receptor	InR	CG18402
runt	run	CG1849
ATP7	ATP7	CG1886
HBS1	HBS1	CG1898
alpha-Tubulin at 84B	alphaTub84B	CG1913
Wnt oncogene analog 2	Wnt2	CG1916
p24-related-1	p24-1	CG1967
don juan	dj	CG1980
Protein kinase N	Pkn	CG2049
modulo	mod	CG2050
always early	aly	CG2075
Symplekin	Sym	CG2097
Cytochrome b5	Cyt-b5	CG2140
dilute class unconventional myosin	didum	CG2146
Thioredoxin reductase-1	Trxr-1	CG2151
vermilion	v	CG2155
Upf2	Upf2	CG2253
-	TER94	CG2331
brunelleschi	brun	CG2478
lethal (2) giant larvae	l(2)gl	CG2671
lodestar	lds	CG2684
deformed wings	dwg	CG2711
cramped	crm	CG2714
Heat shock protein 60B	Hsp60B	CG2830
Ras-like protein A	Rala	CG2849
Notchless	Nle	CG2863
asterless	asl	CG2919
noisette	noi	CG2925
thoc5	thoc5	CG2980
telomere ends associated	tea	CG30007
BRCA2, DNA repair associated	Brca2	CG30169
benign gonial cell neoplasm	bgcn	CG30170
Torsin	Torsin	CG3024
distal antenna-young	dany	CG30401
deep orange	dor	CG3093
hephaestus	heph	CG31000
gasket	gskt	CG31003
Cadherin 99C	Cad99C	CG31009
claret	ca	CG31037
Component of oligomeric golgi complex 7	Cog7	CG31040
14-3-3epsilon	14-3-3epsilon	CG31196
Radial spoke head protein 4a	Rsph4a	CG3121
HEAT repeat containing 2	HEATR2	CG31320
spindle E	spn-E	CG3158
Basigin	Bsg	CG31605
stathmin	stai	CG31641
anterior open	aop	CG3166
MAN1	MAN1	CG3167
Trapped in endoderm 1	Tre1	CG3171
male sterile (2) 35Ci	ms(2)35Ci	CG31733
-	CG31759	CG31759
bruno 1	bru1	CG31762
Radial spoke head protein 9	Rsph9	CG31803
Chromosome associated protein D3	Cap-D3	CG31989
Sperm-Leucylaminopeptidase 3	S-Lap3	CG32063
Sperm-Leucylaminopeptidase 4	S-Lap4	CG32064
Short Calcium-binding Mitochondrial Carrier	SCaMC	CG32103
Apollo	Apl	CG32165
TBP-associated factor 6	Taf6	CG32211
Sperm-Leucylaminopeptidase 2	S-Lap2	CG32351
tumorous testis	tut	CG32364
Radial spoke head protein 3	Rsph3	CG32392
Myt1	Myt1	CG32417
chromosome bows	chb	CG32435
modifier of mdg4	mod(mdg4)	CG32491
POP1 ribonuclease P/MRP subunit	Pop1	CG32763
Golgin, RAB6 interacting	Gorab	CG33052
sticks and stones	sns	CG33141
stem cell tumor	stet	CG33166
Trithorax-like	Trl	CG33261
Nucleolar protein at 60B	Nop60B	CG3333
Vesicular monoamine transporter	Vmat	CG33528
Male-specific transcript 77F	Mst77F	CG3354
unpaired 3	upd3	CG33542
beta-Tubulin at 60D	betaTub60D	CG3401
mitochondrial Cytochrome c oxidase subunit I	mt:CoI	CG34067
mitochondrial Cytochrome b	mt:Cyt-b	CG34090
deadbeat	ddbt	CG34264
still life	sif	CG34418
YME1 like ATPase	YME1L	CG3499
Cyclin B	CycB	CG3510
bellwether	blw	CG3612
Peroxin 12	Pex12	CG3639
Fasciclin 2	Fas2	CG3665
SHC-adaptor protein	Shc	CG3715
capsuleen	csul	CG3730
Chromodomain-helicase-DNA-binding protein 1	Chd1	CG3733
yellow	y	CG3757
scattered	scat	CG3766
achaete	ac	CG3796
scute	sc	CG3827
vestigial	vg	CG3830
Lasp	Lasp	CG3849
novel spermatogenesis regulator	nsr	CG3875
Gamma-tubulin ring protein 84	Grip84	CG3917
deltex	dx	CG3929
Peroxin 16	Pex16	CG3947
pelota	pelo	CG3959
eukaryotic translation initiation factor 4E1	eIF4E1	CG4035
RNA 3'-terminal phosphate cyclase	Rtca	CG4061
roughest	rst	CG4125
shriveled	shv	CG4164
Cytokine induced apoptosis inhibitor 1	CIAPIN1	CG4180
Syntaxin 5	Syx5	CG4214
rotund	rn	CG42277
Darkener of apricot	Doa	CG42320
Transcription factor B5	Tfb5	CG42373
twinstar	tsr	CG4254
La related protein	larp	CG42551
Signal-transducer and activator of transcription protein at 92E	Stat92E	CG4257
PFTAIRE-interacting factor 1A	Pif1A	CG42599
Helicase 89B	Hel89B	CG4261
Cullin 3	Cul3	CG42616
forked	f	CG42864
capicua	cic	CG43122
narrow	nw	CG43164
roughex	rux	CG4336
hu li tai shao	hts	CG43443
Sex lethal	Sxl	CG43770
orb2	orb2	CG43782
abrupt	ab	CG43860
Phosphodiesterase 1c	Pde1c	CG44007
big bubble 8	bb8	CG4434
Sperm-Leucylaminopeptidase 8	S-Lap8	CG4439
Beadex	Bx	CG44425
PTEN-induced putative kinase 1	Pink1	CG4523
fuzzy onions	fzo	CG4568
JYalpha	JYalpha	CG45760
loss of visual transmission	lovit	CG45782
male fertility factor kl3	kl-3	CG45785
male fertility factor kl5	kl-5	CG45786
Nucleoporin 154kD	Nup154	CG4579
Ceramide phosphoethanolamine synthase	Cpes	CG4585
xmas	xmas	CG46386
F-box synaptic protein	Fsn	CG4643
shutdown	shu	CG4735
loopin-1	loopin-1	CG4750
boule	bol	CG4760
vreteno	vret	CG4771
Pendulin	Pen	CG4799
centrosomin	cnn	CG4832
Endonuclease G inhibitor	EndoGI	CG4930
mitoferrin	mfrn	CG4963
twine	twe	CG4965
division abnormally delayed	dally	CG4974
milkah	mil	CG5017
poly(A) binding protein	pAbp	CG5119
gudu	gudu	CG5155
vibrator	vib	CG5269
Ribosomal protein S27A	RpS27A	CG5271
meiotic from via Salaria 332	mei-S332	CG5303
Basal body up regulated gene 22	Bug22	CG5343
Small ribonucleoprotein particle protein SmB	SmB	CG5352
Ubiquitin specific protease 14	Usp14	CG5384
ATP synthase, beta subunit-like	ATPsynbetaL	CG5389
no mitochondrial derivative	nmd	CG5395
Radial spoke head protein 1	Rsph1	CG5458
scrawny	scny	CG5505
minotaur	mino	CG5508
Proteasome alpha6 subunit, Testis-specific	Prosalpha6T	CG5648
jaguar	jar	CG5695
Niemann-Pick type C-1a	Npc1a	CG5722
fumble	fbl	CG5725
GLD2 poly(A) polymerase	Gld2	CG5732
misfire	mfr	CG5747
staufen	stau	CG5753
puffyeye	puf	CG5794
Fasciclin 3	Fas3	CG5803
lethal (3) 72Ab	l(3)72Ab	CG5931
unpaired 1	upd1	CG5993
DNA polymerase theta	DNApol-theta	CG6019
Myb-interacting protein 120	mip120	CG6061
Deubiquitinating enzyme A	Duba	CG6091
rotated abdomen	rt	CG6097
P-element induced wimpy testis	piwi	CG6122
Rootletin	Root	CG6129
aubergine	aub	CG6137
Grip75	Grip75	CG6176
Fmr1	Fmr1	CG6203
wntless	wls	CG6210
suppressor of sable	su(sable)	CG6222
Ribonuclear protein at 97D	Rb97D	CG6354
Sperm-Leucylaminopeptidase 1	S-Lap1	CG6372
eukaryotic translation release factor 3	eRF3	CG6382
ballchen	ball	CG6386
Dicer-2	Dcr-2	CG6493
Polycystic kidney disease 2	Pkd2	CG6504
endosulfine	endos	CG6513
cannonball	can	CG6577
sperm-associated antigen 4	spag4	CG6589
porin	porin	CG6647
Oxysterol binding protein	Osbp	CG6708
paired	prd	CG6716
merry-go-round	mgr	CG6719
no child left behind	nclb	CG6751
Ribosomal protein S3	RpS3	CG6779
asunder	asun	CG6814
belphegor	bor	CG6815
Death-associated APAF1-related killer	Dark	CG6829
HP1-HOAP-interacting protein	HipHop	CG6874
abnormal spindle	asp	CG6875
james bond	bond	CG6921
Lamin	Lam	CG6944
gilgamesh	gish	CG6963
spineless	ss	CG6993
cut up	ctp	CG6998
four wheel drive	fwd	CG7004
Vacuolar H[+] ATPase PPA1 subunit 2	VhaPPA1-2	CG7026
Dynein intermediate chain at 61B	Dic61B	CG7051
Neurotransmitter transporter-like	Ntl	CG7075
Peroxin 2	Pex2	CG7081
papi	papi	CG7082
sauron	sau	CG7085
Sak kinase	SAK	CG7186
testis-specifically expressed bromodomain containing protein-2	tbrd-2	CG7229
shopper	shop	CG7280
effete	eff	CG7425
TBP-related factor	Trf	CG7562
Ribosomal protein L36	RpL36	CG7622
hemingway	hmw	CG7669
single-minded	sim	CG7771
mitoshell	mtsh	CG7795
knotted onions	knon	CG7813
Peroxin 10	Pex10	CG7864
PNGase-like	Pngl	CG7865
CDP-diacylglycerol synthase	Cds	CG7962
haywire	hay	CG8019
eukaryotic translation initiation factor 4E3	eIF4E3	CG8023
Btk family kinase at 29A	Btk29A	CG8049
Death regulator Nedd2-like caspase	Dronc	CG8091
pebble	pbl	CG8114
mastermind	mam	CG8118
Heterochromatin Protein 1e	HP1e	CG8120
ADP ribosylation factor at 51F	Arf51F	CG8156
SR Protein Kinase	SRPK	CG8174
peanuts	pea	CG8241
Pox neuro	Poxn	CG8246
eukaryotic translation initiation factor 3 subunit m	eIF3m	CG8309
apterous	ap	CG8376
Lissencephaly-1	Lis-1	CG8440
clueless	clu	CG8443
HTRA2-related serine protease	HtrA2	CG8464
matotopetli	topi	CG8484
scotti	soti	CG8489
scalloped	sd	CG8544
karyopherin alpha1	Kap-alpha1	CG8548
Phosphatidic Acid Phospholipase A1	PAPLA1	CG8552
suppressor of Hairy wing	su(Hw)	CG8573
Kinesin-like protein at 3A	Klp3A	CG8590
quemao	qm	CG8593
Imitation SWI	Iswi	CG8625
male-specific lethal 3	msl-3	CG8631
oxen	ox	CG8764
Tafazzin	Taz	CG8766
wallenda	wnd	CG8789
Angiotensin converting enzyme	Ance	CG8827
pre-mRNA processing factor 8	Prp8	CG8877
Glutathione S transferase S1	GstS1	CG8938
rau	rau	CG8965
rhomboid-7	rho-7	CG8972
exuperantia	exu	CG8994
Clathrin heavy chain	Chc	CG9012
Dead-box-1	Ddx1	CG9054
infertile crescent	ifc	CG9078
Phosphoribosylformylglycinamidine synthase	Pfas	CG9127
slowmo	slmo	CG9131
Grip128	Grip128	CG9201
smooth	sm	CG9218
deadlock	del	CG9252
beta-Tubulin at 85D	betaTub85D	CG9359
miniature	m	CG9369
male sterile (3) 76Cc	ms(3)76Cc	CG9392
mago nashi	mago	CG9401
tudor	tud	CG9450
hyperplastic discs	hyd	CG9484
chickadee	chic	CG9553
eyes absent	eya	CG9554
Disabled	Dab	CG9695
frizzled 2	fz2	CG9739
Insulator binding factor 2	Ibf2	CG9740
belle	bel	CG9748
Rae1	Rae1	CG9862
Zeste-white 10	Zw10	CG9900
seven in absentia	sina	CG9949
