# Supplementary material for: A cross-species approach for the identification of Drosophila male sterility genes
Source: G3 (Bethesda). 2021 May 29;11(8):jkab183. doi: 10.1093/g3journal/jkab183 (PMC8496277; doi:10.1093/g3journal/jkab183)
Supplement: jkab183_Supplementary_Data [file jkab183_supplementary_data.zip › jkab183-suppl_data/GENETICS-G3-2021-402310-s08.xlsx]

## Sheet: Table S5
Table S5 Number of offspring produced by single females mated with RNAi-treated males.
Genes	CG number	Stocks		Driver	Replication								Sample size	Average	S.E.M.	Sterility class and comment
		Source	Number		1	2	3	4	5	6	7	8
AIF	CG7263	KK	109615	bam-GAL4	0	0	0	0					4	0	0	1
NiPp1	CG8980	KK	108859	bam-GAL4	0	0	0	9	4				5	2.6	1.77764	1
jar	CG5695	KK	108221	upd-GAL4	0	21	0	2	8	0	8	0	8	4.875	0.924463	1
Pde6	CG8279	KK	101874	bam-GAL4	0	16	8	0	3	0	8	14	8	6.125	2.27123	1
CG14325	CG14325	KK	105665	ptc-GAL4	6	18	0	4					4	7	1.93649	1
Phf7	CG9576	KK	106196	ptc-GAL4	0	0	14	0	33	14	0	0	8	7.625	1.50585	1
CG5830	CG5830	KK	101539	upd-GAL4	16	0	0	19	13	12			6	10	1.35401	1
Irbp	CG5247	KK	110409	upd-GAL4	0	3	21	0	0	0	61	0	8	10.625	2.70081	1
CG14325	CG14325	KK	105665	upd-GAL4	12	16	8	10					4	11.5	0.853913	1
tgo	CG11987	NIG	11987R-1	ptc-GAL4	0	0	0	0	75	0			6	12.5	12.5	1
NiPp1	CG8980	KK	108859	upd-GAL4	7	21	32	19	0	0			6	13.1667	2.15359	1
kdn	CG3861	KK	107642	bam-GAL4	0	0	2	37	27				5	13.2	7.84474	1
l(1)G0196	CG14616	KK	106973	upd-GAL4	1	0	0	55	6	14	22		7	14	2.83923	1
SdhB	CG3283	NIG	3283R-1	ptc-GAL4	37	45	0	0	0				5	16.4	10.1223	1
mt:ND4	CG34085	KK	109553	bam-GAL4	21	1	45	18	0				5	17	8.20366	1
CG3160	CG3160	KK	110399	upd-GAL4	33	2	0	47	15	11			6	18	3.07679	1
Rack1	CG7111	KK	104470	upd-GAL4	36	50	19	2	15	5	2		7	18.4286	2.63268	1
InR	CG18402	GD	991	ptc-GAL4	0	0	0	0	0	111			6	18.5	18.5	1
shu	CG4735	KK	105832	upd-GAL4	34	27	1	43	1	18	0	35	8	19.875	2.17785	1
SdhA	CG17246	KK	110440	bam-GAL4	15	12	56	6	26	11	35	0	8	20.125	6.44049	1
klhl10	CG12423	KK	109083	upd-GAL4	10	51	5	23					4	22.25	5.15338	1
CG5830	CG5830	KK	101539	bam-GAL4	44	21	15	26	7				5	22.6	6.21772	1
bgm	CG4501	KK	105635	nos-GAL4	14	36	23	18					4	22.75	4.78496	1
Ubr1	CG9086	KK	108902	ptc-GAL4	0	0	15	49	38	46			6	24.6667	3.75302	1
dj-1β	CG1349	KK	103336	ptc-GAL4	34	52	13	3					4	25.5	5.47152	1
veil	CG4827	NIG	4827R-1	bam-GAL4	58	22	58	1	10	8			6	26.1667	10.4384	1
kdn	CG3861	KK	107642	upd-GAL4	0	0	0	0	65	51	48	49	8	26.625	3.61664	1
park	CG10523	KK	104363	ptc-GAL4	14	0	21	18	75	23	41	24	8	27	2.81101	1
veil	CG4827	KK	100050	bam-GAL4	23	30	18	42					4	28.25	5.20216	1
Hsp70Ba	CG31449	NIG	31449R-2	upd-GAL4	63	21	40	6	32	11			6	28.8333	8.569	1
Pdxk	CG34455	KK	110095	upd-GAL4	41	14	43	49	0	4	40	40	8	28.875	2.44259	1
Usp7	CG1490	KK	110324	bam-GAL4	0	0	0	0	0	0	0		7	0	0	4
HtrA2	CG8464	GD	24106	bam-GAL4	0	8	0	0	0	0	4		7	1.71429	1.18952	4
HtrA2	CG8464	GD	24104	bam-GAL4	0	0	0	0	11	5	0	10	8	3.25	1.69821	4
Dlc90F	CG12363	GD	31750	bam-GAL4	0	0	0	0	0	0	0	0	8	0	0	5
Lis-1	CG8440	KK	106777	nos-GAL4	1	0	4	1	0	0			6	1	0.632456	5
CG30103	CG30103	KK	105458	bam-GAL4	0	0	0	0	0	0	0	41	8	5.125	5.125	5
SdhD	CG10219	KK	101739	upd-GAL4	42	20	26	0	0	0	0	1	8	11.125	2.03259	5
PCNA	CG9193	KK	108384	bam-GAL4	0	0	17	44	12	36	0	8	8	14.625	6.00279	5
Hsp68	CG5436	KK	107356	bam-GAL4	0	0	0	0	78	100	5	2	8	23.125	14.5374	5
TFAM	CG4217	KK	107191	ptc-GAL4	22	31	0	39	37	28			6	26.1667	2.36976	5
PHGPx	CG12013	KK	100790	upd-GAL4	14	20	44	28					4	26.5	3.25	5
CG3160	CG3160	KK	110399	nos-GAL4	52	0	0	0	88				5	28	18.0665	5
Nep4	CG4058	KK	100189	bam-GAL4	0	0	0	0	0				5	0	0	6
Rack1	CG7111	KK	104470	bam-GAL4	0	0	0	0	0	0	0		7	0	0	6
WASp	CG1520	KK	108220	bam-GAL4	0	0	0	0					4	0	0	6
drongo	CG3365	KK	109801	nos-GAL4	0	0	0	0	0	0	0		7	0	0	6
cyc	CG8727	KK	110455	ptc-GAL4	0	0	0	0	0	0	0	0	8	0	0	6
pum	CG9755	KK	101399	ptc-GAL4	0	0							2	0	0	6
SdhD	CG10219	KK	101739	bam-GAL4	5	0	2	1	1				5	1.8	0.860233	6
Pdxk	CG34455	KK	110095	nos-GAL4	0	0	0	23	0	0			6	3.83333	3.83333	6
Pdxk	CG34455	KK	110095	bam-GAL4	0	0	11	0	16	2	25	15	8	8.625	3.3697	6
mei-W68	CG7753	KK	101798	upd-GAL4	0	0	13	34	5	0	18		7	10	1.82014	6
Ube3a	CG6190	GD	45875	bam-GAL4	0	83	0	0	0	0	0		7	11.8571	11.8571	6
Cdk2	CG10498	NIG	10498R-2	ptc-GAL4	0	19	51	0	0				5	14	4.45197	6
Hsp70Ba	CG31449	NIG	31449R-2	bam-GAL4	99	0	1	26	0	0	0	0	8	15.75	12.3154	6
bgm	CG4501	NIG	4501R-7	ptc-GAL4	3	23	0	12	5	10	23	50	8	15.75	2.03293	6
mt:ND2	CG34063	KK	109217	ptc-GAL4	15	69	2	0	0				5	17.2	5.9252	6
Dlc90F	CG12363	GD	31749	bam-GAL4	15	33	37	15	16	6	2		7	17.7143	4.89759	6
NT5E-2	CG30104	KK	106640	nos-GAL4	36	33	28	0	3				5	20	7.67463	6
Nek2	CG17256	KK	103408	bam-GAL4	41	10	22	21	7	36	22	4	8	20.375	4.68637	6
Hem	CG5837	KK	103380	ptc-GAL4	0	0	0	0	71	0	57	38	8	20.75	3.74687	6
Utx	CG5640	KK	105986	bam-GAL4	0	0	0	0	29	60	36	46	8	21.375	8.65806	6
Nek2	CG17256	KK	103408	nos-GAL4	30	15	3	28	53	0			6	21.5	8.06949	6
tam	CG8987	NIG	8987R-1	ptc-GAL4	29	0	3	23	21	22	69		7	23.8571	8.56468	6
Lgr1	CG7665	KK	104877	bam-GAL4	26	7	11	24	40	44			6	25.3333	6.07545	6
Phf7	CG9576	KK	106196	bam-GAL4	58	25	51	6	0	43	0	23	8	25.75	8.12788	6
Utx	CG5640	KK	105986	ptc-GAL4	109	22	0	0	0				5	26.2	9.45135	6
CG15556	CG15556	KK	101118	ptc-GAL4	24	21	30	34					4	27.25	1.46309	6
Nek2	CG17256	KK	103408	upd-GAL4	0	10	0	79	35	42			6	27.6667	5.13016	6
Acsl	CG8732	NIG	8732R-3	bam-GAL4	57	25	72	60	2	10	0	0	8	28.25	10.6716	6
Det	CG12265	KK	105741	bam-GAL4	0	0	0	0	0	0			6	0	0	1E
Hsp70Aa	CG31366	GD	41749	bam-GAL4	0	0	0	0	0	171	19	0	8	23.75	21.1666	1E
Hsp70Aa	CG31366	GD	41748	bam-GAL4	0	0	0	0	0	0	0	0	8	0	0	1E or 2
eIF-1A	CG8053	KK	100611	bam-GAL4	0	0	0	0	0	0			6	0	0	2E
eIF-5A	CG3186	KK	101513	bam-GAL4	0	0	0	0	0	0			6	0	0	2E
Hsp70Bb	CG31359	NIG	31359R-2	bam-GAL4	0	0	0	0	0	0	0	0	8	0	0	2E
Hsp83	CG1242	KK	108568	bam-GAL4	0	0	0	0	0	0	0		7	0	0	2E
bgm	CG4501	KK	105635	bam-GAL4	0	0	19	30					4	12.25	7.42041	2E
park	CG10523	KK	104363	bam-GAL4	0	0	0	0	0	0	0	0	8	0	0	3 or 5
cyc	CG8727	KK	110455	bam-GAL4	31	0	62	2	31	0	0	0	8	15.75	8.22181	3 or 5
eIF-1A	CG8053	NIG	8053R-1	bam-GAL4	0	0	0	0	0	0	0	0	8	0	0	3E
Hsp68	CG5436	NIG	5436R-1	bam-GAL4	0	0	0	0	0	0	0	0	8	0	0	3E
P32	CG6459	KK	110239	bam-GAL4	0	0	0	0	20				5	4	4	3E
Ube3a	CG6190	GD	45875	upd-GAL4	0	0	32	29	0	7	3	0	8	8.875	4.8049	3E
Ube3a	CG6190	GD	45875	ptc-GAL4	6	0	3	0	29	45			6	13.8333	7.66558	3E
Ube3a	CG6190	GD	45875	nos-GAL4	74	0	0	0	0	59	0		7	19	12.3732	3E
Pp1-87B	CG5650	GD	35024	nos-GAL4	24	110	116	50	123	121	80	167	8	98.875	16.0806	3E
lkb1	CG9374	KK	108356	bam-GAL4	0	0	0	0	0	0	0	0	8	0	0	4 or 5
AkhR	CG11325	KK	109300	bam-GAL4	0	0	0	0	0				5	0	0	4E
aurB	CG6620	KK	104051	bam-GAL4	0	0	0	0	0	0	0	0	8	0	0	4E
Hsp60	CG12101	KK	100697	bam-GAL4	0	0	0	0	0				5	0	0	4E
Lis-1	CG8440	KK	106777	bam-GAL4	0	0	0	0	0	0	0		7	0	0	4E
Pp1-13C	CG9156	NIG	9156R-3	bam-GAL4	0	0	0	0	0	0	0		7	0	0	4E
Ubc6	CG2013	GD	46927	bam-GAL4	0	0	0	0	0	0	0	0	8	0	0	4E
Ubc6	CG2013	GD	23230	bam-GAL4	0	0	0	0	0	0	0	0	8	0	0	4E
Pp1-13C	CG9156	KK	107770	bam-GAL4	0	0	17	10	0	0	0	0	8	3.375	2.30634	4E
l(1)G0196	CG14616	KK	106973	bam-GAL4	7	13	52	0	0	2	0		7	10.5714	7.14429	4E
mt:ND2	CG34063	KK	109217	bam-GAL4	37	20	23	3	0	40	27	0	8	18.75	5.70636	4E or 5
bel	CG9748	GD	6299	bam-GAL4	0	0	0	0	0	0	0	0	8	0	0	5 or 6
NT5E-2	CG30104	KK	106640	upd-GAL4	57	10	3	0	31	0	0	0	8	12.625	2.6066	5 or 6
Rack1	CG7111	KK	104470	ptc-GAL4	0	74	0	49	0	0	0	0	8	15.375	3.65532	5 or 6
shu	CG4735	KK	105832	ptc-GAL4	0	0	0	59	22				5	16.2	5.15053	5 or 6
Gapdh1	CG12055	KK	100596	bam-GAL4	51	62	11	10	14	8	4		7	22.8571	8.84369	5 or 6
jar	CG5695	KK	108221	bam-GAL4	0	0	0	0	0	0	0		7	0	0	5E
AkhR	CG11325	KK	109300	ptc-GAL4									0			lethal
aurB	CG6620	KK	104051	ptc-GAL4									0			lethal
bel	CG9748	GD	6299	ptc-GAL4									0			lethal
CG4806	CG4806	GD	26635	ptc-GAL4									0			lethal
CstF-64	CG7697	NIG	7697R-1	ptc-GAL4									0			lethal
CycA	CG5940	KK	103595	ptc-GAL4									0			lethal
Det	CG12265	KK	105741	ptc-GAL4									0			lethal
EcR	CG1765	NIG	1765R-2	ptc-GAL4									0			lethal
eIF-1A	CG8053	KK	100611	ptc-GAL4									0			lethal
Gapdh1	CG12055	KK	100596	ptc-GAL4									0			lethal
h	CG6494	NIG	6494R-2	ptc-GAL4									0			lethal
Hr3	CG33183	KK	106837	ptc-GAL4									0			lethal
Hsp60	CG12101	KK	100697	ptc-GAL4									0			lethal
Hsp60	CG12101	NIG	12101R-3	ptc-GAL4									0			lethal
Hsp70Aa	CG31366	GD	41748	ptc-GAL4									0			lethal
Hsp70Aa	CG31366	GD	41749	ptc-GAL4									0			lethal
Hsp70Ba	CG31449	NIG	31449R-2	ptc-GAL4									0			lethal
Hsp70Bb	CG31359	NIG	31359R-2	ptc-GAL4									0			lethal
Hsp70Bc	CG6489	NIG	6489R-2	ptc-GAL4									0			lethal
Hsp83	CG1242	KK	108568	ptc-GAL4									0			lethal
N	CG3936	KK	100002	ptc-GAL4									0			lethal
Nek2	CG17256	KK	103408	ptc-GAL4									0			lethal
NT5E-2	CG30104	KK	106640	ptc-GAL4									0			lethal
PCNA	CG9193	KK	108384	ptc-GAL4									0			lethal
PCNA	CG9193	NIG	9193R-1	ptc-GAL4									0			lethal
Pp1-13C	CG9156	NIG	9156R-3	ptc-GAL4									0			lethal
Pp1-87B	CG5650	GD	35024	ptc-GAL4									0			lethal
SdhD	CG10219	KK	101739	ptc-GAL4									0			lethal
Ubc6	CG2013	GD	23230	ptc-GAL4									0			lethal
Ubc6	CG2013	GD	46927	ptc-GAL4									0			lethal
aurB	CG6620	KK	104051	upd-GAL4									0			lethal
bel	CG9748	GD	6299	upd-GAL4									0			lethal
eIF-1A	CG8053	KK	100611	upd-GAL4									0			lethal
eIF-1A	CG8053	NIG	8053R-1	upd-GAL4									0			lethal
Hr3	CG33183	KK	106837	upd-GAL4									0			lethal
Hsp70Aa	CG31366	GD	41748	upd-GAL4									0			lethal
Hsp70Aa	CG31366	GD	41749	upd-GAL4									0			lethal
Hsp70Bb	CG31359	NIG	31359R-2	upd-GAL4									0			lethal
Hsp83	CG1242	KK	108568	upd-GAL4									0			lethal
N	CG3936	KK	100002	upd-GAL4									0			lethal
Pp1-87B	CG5650	GD	35024	upd-GAL4									0			lethal
Ubc6	CG2013	GD	23230	upd-GAL4									0			lethal
Ubc6	CG2013	GD	46927	upd-GAL4									0			lethal
Hsp60	CG12101	NIG	12101R-3	bam-GAL4	0	0	0	0	0	0	0		7	0	0	multiple
Hsp70Bc	CG6489	NIG	6489R-2	bam-GAL4	0	0	11	0	0	0	0	0	8	1.375	1.375	multiple
cyc	CG8727	KK	110455	upd-GAL4	7	35	9	0	17	6	20	5	8	12.375	1.40143	multiple
CG15556	CG15556	KK	101118	upd-GAL4	11	23	28	20					4	20.5	1.78536	multiple
tam	CG8987	KK	106955	bam-GAL4	31	26	16	12	26	25	28	33	8	24.625	2.53502	multiple
CG9314	CG9314	KK	101690	bam-GAL4	18	42	23	34	19	18	37		7	27.2857	3.82793	multiple
bol	CG4760	KK	101435	bam-GAL4	0	0	0	0					4	0	0
CycA	CG5940	KK	103595	bam-GAL4	0	0	0	0	0	0			6	0	0
klhl10	CG12423	KK	109083	bam-GAL4	0	0	0	0					4	0	0
Pp1-87B	CG5650	GD	35024	bam-GAL4	0	0	0	0	0	0			6	0	0
kdn	CG3861	KK	107642	ptc-GAL4	0								1	0	0
drongo	CG3365	KK	109801	bam-GAL4	1	1	0	0	4	0	0	0	8	0.75	0.49099
eIF-1A	CG8053	KK	100611	nos-GAL4	0	0	0	0	14	0	0	0	8	1.75	1.75
NT5E-2	CG30104	KK	106640	bam-GAL4	8	27	0	9	1	0	0		7	6.42857	3.73438
CG7322	CG7322	KK	100798	bam-GAL4	0	0	0	0	36				5	7.2	7.2
Usp7	CG1490	KK	110324	ptc-GAL4	46	0	0	0	12	9	0		7	9.57143	2.40444
CG3160	CG3160	KK	110399	bam-GAL4	28	21	13	9	0				5	14.2	4.83115
SdhA	CG17246	NIG	17246R-2	ptc-GAL4	0	59	0	0	34	0			6	15.5	10.3207
Hr3	CG33183	KK	106837	bam-GAL4	0	31	27	20	6				5	16.8	5.97829
pum	CG9755	KK	101399	upd-GAL4	0	0	24	17	38	16	42		7	19.5714	2.36738
PHGPx	CG12013	KK	100790	ptc-GAL4	16	59	0	23					4	24.5	6.23331
l(1)G0196	CG14616	KK	106973	nos-GAL4	0	7	0	45	42	68	1	46	8	26.125	9.56078
shu	CG4735	KK	105832	bam-GAL4	71	18	40	20	4	13	21	27	8	26.75	7.31376
Pdxk	CG34455	KK	110095	ptc-GAL4	38	73	10	31	29	7	27	18	8	29.125	2.58381
Hr3	CG33183	NIG	12208R-3	ptc-GAL4	0	0	0	86	100	0	56	0	8	30.25	15.3597
Mlh1	CG11482	KK	105425	upd-GAL4	34	23	40	28					4	31.25	1.84136
cdk2	CG10498	KK	104959	nos-GAL4	28	36	18	44					4	31.5	5.56028
CG3160	CG3160	KK	110399	ptc-GAL4	34	32	18	56	26	23			6	31.5	2.22548
N	CG3936	NIG	3936R-2	ptc-GAL4	33	89	0		0	68	0		6	31.6667	15.9346
CycA	CG5940	NIG	5940R-1	bam-GAL4	0	42	4	41	59	75	2		7	31.8571	11.4089
bgm	CG4501	KK	105635	upd-GAL4	40	24	26	38					4	32	2.04124
PCNA	CG9193	KK	108384	upd-GAL4	39	43	32	34	48	0	27	33	8	32	1.81757
CG3085	CG3085	KK	105137	bam-GAL4	24	35	42	28					4	32.25	3.966
N	CG3936	KK	100002	bam-GAL4	18	43	45	55	0	34	32	33	8	32.5	6.03857
pum	CG9755	KK	101399	bam-GAL4	40	10	21	0	26	9	73	81	8	32.5	10.6385
CG3085	CG3085	NIG	3085R-1	bam-GAL4	78	49	59	32	8	17	16	2	8	32.625	9.53178
mei-W68	CG7753	KK	101798	bam-GAL4	38	54	5	13	52	48	0	51	8	32.625	8.07097
mei-W68	CG7753	KK	101798	ptc-GAL4	78	59	77	0	0	11	4		7	32.7143	5.26167
Hsp68	CG5436	KK	107356	upd-GAL4	85	41	57	0	26	0	21		7	32.8571	4.40889
tam	CG8987	NIG	8987R-1	bam-GAL4	67	33	32	17	5	44	18	49	8	33.125	7.06965
Hem	CG5837	KK	103380	upd-GAL4	13	35	20	47	48	48	21		7	33.1429	2.15304
arm	CG11579	KK	107344	upd-GAL4	38	40	23	32					4	33.25	1.90804
PCNA	CG9193	NIG	9193R-1	upd-GAL4	0	0	109	0	48	4	53	53	8	33.375	13.9565
CG11318	CG11318	KK	108136	nos-GAL4	34	30	24	46					4	33.5	4.64579
Pde11	CG34341	KK	103927	bam-GAL4	20	15	26	12	55	57	33	52	8	33.75	6.54585
TFAM	CG4217	KK	107191	nos-GAL4	0	62	0	5	4	82	84		7	33.8571	15.1507
eIF-1A	CG8053	NIG	8053R-1	nos-GAL4	0	0	84	44	34	18	24	68	8	34	10.7105
Lgr1	CG7665	KK	104877	ptc-GAL4	54	36	59	26	75	8	11	4	8	34.125	3.30005
Npc2a	CG7291	KK	106771	bam-GAL4	26	27	45	55	27	27	32		7	34.1429	4.30077
tam	CG8987	NIG	8987R-1	nos-GAL4	2	26	74	43	52	10	45	24	8	34.5	8.33238
CG4806	CG4806	GD	26633	ptc-GAL4	109	52	46	44	0	0	0	27	8	34.75	13.1648
Pde6	CG8279	KK	101874	nos-GAL4	23	32	0	36	24	94	12	61	8	35.25	10.5098
eIF-1A	CG8053	NIG	8053R-1	ptc-GAL4	25	43	22	14	51	57			6	35.3333	7.10243
park	CG10523	KK	104363	nos-GAL4	1	18	34	22	66	31	36	77	8	35.625	8.81747
Phf7	CG9576	KK	106196	upd-GAL4	107	45	18	39	7	0			6	36	6.49444
SdhD	CG10219	KK	101739	nos-GAL4	61	14	65	0	39	47	31		7	36.7143	8.99395
Hem	CG5837	KK	103380	nos-GAL4	24	38	50	44	27	12	48	53	8	37	5.15821
Utx	CG5640	KK	105986	upd-GAL4	17	21	11	53	4	36	76	78	8	37	3.62284
CG5830	CG5830	KK	101539	ptc-GAL4	21	20	72	93	45	14	28	4	8	37.125	3.85822
Nep4	CG4058	KK	100189	ptc-GAL4	64	80	70	22	61	0	0	0	8	37.125	4.37497
Utx	CG5640	NIG	5640R-2	upd-GAL4	79	34	60	12	12	46	21	33	8	37.125	2.95233
drongo	CG3365	NIG	3365R-1	ptc-GAL4	10	44	44	75	6	38	55	26	8	37.25	2.86508
Pp1-13C	CG9156	NIG	9156R-3	upd-GAL4	85	0	48	15	26	56	31		7	37.2857	10.6854
TFAM	CG4217	KK	107191	bam-GAL4	47	5	6	51	49	66			6	37.3333	10.4329
WASp	CG1520	KK	108220	upd-GAL4	53	18	38	42					4	37.75	3.65362
Hsp83	CG1242	KK	108568	nos-GAL4	45	72	71	0	13	30	28	44	8	37.875	9.02662
Ubc6	CG2013	GD	46927	nos-GAL4	22	36	145	87	16	0	0	0	8	38.25	18.3836
Gapdh2	CG8893	KK	106562	nos-GAL4	44	50	42	38	18				5	38.4	5.45527
Rack1	CG7111	NIG	7111R-1	ptc-GAL4	0	0	24	95	48	0	102		7	38.4286	16.8832
Acsl	CG8732	KK	101504	bam-GAL4	0	16	68	70					4	38.5	17.9141
Pde11	CG34341	KK	103927	upd-GAL4	0	82	38	43	37	31			6	38.5	4.3802
Npc2a	CG7291	KK	106771	ptc-GAL4	33	15	0	37	62	64	59		7	38.5714	3.5426
h	CG6494	NIG	6494R-1	ptc-GAL4	15	152	0	66	0	0			6	38.8333	24.9244
SdhA	CG17246	KK	110440	nos-GAL4	30	27	58	42	46	61	47	0	8	38.875	6.96019
tam	CG8987	NIG	8987R-1	upd-GAL4	11	44	19	70	23	38	69	39	8	39.125	7.70769
Pde6	CG8279	KK	101874	ptc-GAL4	2	32	1	6	72	63	99	42	8	39.625	4.53702
ERp60	CG8983	KK	105601	ptc-GAL4	9	102	55	38	0	37			6	40.1667	6.07492
Hem	CG5837	KK	103380	bam-GAL4	3	1	2	1	63	97	54	102	8	40.375	15.625
Npc2a	CG7291	NIG	7291R-1	nos-GAL4	33	40	89	12	33	57	34	26	8	40.5	8.23971
Nlaz	CG33126	NIG	16933R-1	bam-GAL4	49	52	25	39	98	0	18	46	8	40.875	10.2894
CG15556	CG15556	KK	101118	bam-GAL4	42	43	51	28					4	41	4.77842
Mlh1	CG11482	KK	105425	nos-GAL4	62	50	22	30					4	41	9.14695
CstF-64	CG7697	NIG	7697R-1	bam-GAL4	108	1	0	35	0	180	6	0	8	41.25	23.7973
AIF	CG7263	KK	109615	nos-GAL4	18	54	28	66					4	41.5	11.1467
drongo	CG3365	KK	109801	ptc-GAL4	104	54	39	13	0				5	42	8.12527
CG7322	CG7322	KK	100798	upd-GAL4	106	88	42	29	12	27	6	26	8	42	4.49653
park	CG10523	KK	104363	upd-GAL4	62	64	82	79	35	14	0	0	8	42	4.28192
tgo	CG11987	NIG	11987R-1	nos-GAL4	53	30	51	10	57	51	44		7	42.2857	6.32348
CG3085	CG3085	KK	105137	nos-GAL4	38	36	44	52					4	42.5	3.59398
cdk2	CG10498	KK	104959	ptc-GAL4	62	48	22	38					4	42.5	4.2106
cdk2	CG10498	KK	104959	upd-GAL4	62	48	22	38					4	42.5	4.2106
Ubr1	CG9086	KK	108902	bam-GAL4	28	82	56	47	0	69	17		7	42.7143	11.0534
SdhA	CG17246	KK	110440	upd-GAL4	9	92	76	0	40				5	43.4	8.06424
N	CG3936	NIG	3936R-2	bam-GAL4	23	69	42	26	54	23	68		7	43.5714	7.73014
Usp7	CG1490	KK	110324	upd-GAL4	66	61	0	64	4	67			6	43.6667	5.3941
Dlc90F	CG12363	GD	31749	upd-GAL4	28	0	131	19	0	64	32	77	8	43.875	15.7859
ERp60	CG8983	KK	105601	upd-GAL4	64	34	40	52	61	48	0	54	8	44.125	2.55339
veil	CG4827	NIG	4827R-1	upd-GAL4	0	99	51	131	3	8	16	48	8	44.5	6.04189
Irbp	CG5247	NIG	5247R-3	bam-GAL4	11	54	52	85	47	37	27		7	44.7143	8.83369
Ubr1	CG9086	NIG	9086R-3	ptc-GAL4	10	60	89	30	3	72	49		7	44.7143	4.56228
CG11306	CG11306	KK	104286	upd-GAL4	45	52	34	48					4	44.75	1.92976
CG9314	CG9314	KK	101690	upd-GAL4	38	44	21	32	74	60	45		7	44.8571	2.51584
CG3085	CG3085	KK	105137	upd-GAL4	51	19	48	62					4	45	4.58712
cyc	CG8727	NIG	8727R-1	upd-GAL4	85	10	43	57	57	44	55	9	8	45	3.17425
CG14325	CG14325	KK	105665	nos-GAL4	40	34	65	42					4	45.25	6.7992
Acsl	CG8732	NIG	8732R-3	ptc-GAL4	32	25	62	48	53	71	27		7	45.4286	2.56196
CG11318	CG11318	KK	108136	bam-GAL4	16	29	70	67					4	45.5	13.5554
Utx	CG5640	NIG	5640R-2	nos-GAL4	62	144	6	18	89	0	42	3	8	45.5	17.9643
TFAM	CG4217	NIG	4217R-1	nos-GAL4	65	50	34	30	42	52	48		7	45.8571	4.45308
cdk2	CG10498	KK	104959	bam-GAL4	29	102	21	32					4	46	18.8105
CycA	CG5940	NIG	5940R-1	ptc-GAL4	0	100	57	121	0	42	48	0	8	46	5.79216
bol	CG4760	KK	101435	upd-GAL4	39	38	57	52					4	46.5	2.36731
SdhC	CG6666	NIG	6666R-1	upd-GAL4	62	19	38	57	49	25	83	41	8	46.75	7.33083
Irbp	CG5247	KK	110409	bam-GAL4	18	50	57	47	64	55	38		7	47	5.74042
ERp60	CG8983	KK	105601	bam-GAL4	26	39	44	38	68	47	69		7	47.2857	6.01472
WASp	CG1520	KK	108220	nos-GAL4	48	34	56	52					4	47.5	4.78714
N	CG3936	NIG	3936R-2	upd-GAL4	0	0	68	50	90	16	111		7	47.8571	16.7395
Gapdh2	CG8893	KK	106562	bam-GAL4	2	12	18	6	113	68	96	68	8	47.875	15.4717
Actβ	CG11062	NIG	11062R-2	ptc-GAL4	54	81	56	0	47	50			6	48	4.40833
Dlc90F	CG12363	GD	31750	ptc-GAL4	49	45	28	82	18	64	50		7	48	8.05635
TFAM	CG4217	NIG	4217R-1	bam-GAL4	55	88	24	126	26	7	11		7	48.1429	16.792
Gapdh2	CG8893	KK	106562	ptc-GAL4	58	66	40	35	40	98	0		7	48.1429	4.33498
InR	CG18402	GD	991	upd-GAL4	88	78	46	5	45	43	32		7	48.1429	10.514
Pde6	CG8279	KK	101874	upd-GAL4	82	0	40	52	67				5	48.2	6.24564
Actβ	CG11062	KK	108663	upd-GAL4	48	42	60	44					4	48.5	2.01556
Lis-1	CG8440	KK	106777	upd-GAL4	14	89	76	42	35	35	73	24	8	48.5	3.40496
N	CG3936	NIG	3936R-2	nos-GAL4	0	186	89	8	0	106	0	0	8	48.625	24.9649
Hsp68	CG5436	NIG	5436R-1	ptc-GAL4	81	55	67	0	53	0	90	43	8	48.625	11.8908
PHGPx	CG12013	KK	100790	nos-GAL4	54	60	42	40					4	49	4.79583
HtrA2	CG8464	GD	24104	upd-GAL4	58	32	139	28	14	65	0	56	8	49	15.1434
Taf7	CG2670	NIG	2670R-1	bam-GAL4	31	38	89	0	115	24	70	27	8	49.25	13.5959
Hs2st	CG10234	GD	37123	ptc-GAL4	83	69	52	52	27	0	73	38	8	49.25	9.59492
bgm	CG4501	NIG	4501R-7	upd-GAL4	102	80	50	66	23	13	35	25	8	49.25	3.89697
Usp7	CG1490	KK	110324	nos-GAL4	63	69	49	0	66				5	49.4	12.8164
Rack1	CG7111	NIG	7111R-1	bam-GAL4	23	65	58	32	77	55	36		7	49.4286	7.38356
arm	CG11579	KK	107344	nos-GAL4	44	38	62	54					4	49.5	5.31507
Nlaz	CG33126	NIG	16933R-1	ptc-GAL4	93	2	29	29	22	26	35	160	8	49.5	18.2825
Utx	CG5640	NIG	5640R-2	ptc-GAL4	54	92	112	9	9	40	31		7	49.5714	5.66818
CG14325	CG14325	KK	105665	bam-GAL4	46	62	50	41					4	49.75	4.47912
SdhA	CG17246	KK	110440	ptc-GAL4	74	67	53	23	92	10	53	26	8	49.75	3.52019
Cat	CG6871	KK	103591	upd-GAL4	61	7	76	56					4	50	7.47496
oxt	CG32300	GD	7442	ptc-GAL4	71	126	65	0	105	0	0	34	8	50.125	17.5371
CycA	CG5940	NIG	5940R-1	upd-GAL4	4	84	90	99	20	9	22	73	8	50.125	4.9926
CG5830	CG5830	NIG	5830R-2	upd-GAL4	52	98	0	105	39	29	77	7	8	50.875	4.94769
Hsp60	CG12101	KK	100697	upd-GAL4	51								1	51	0
Irbp	CG5247	NIG	5247R-3	upd-GAL4	82	56	67	79	17	23	46	38	8	51	8.61892
CG30103	CG30103	KK	105458	ptc-GAL4	83	122	108	96	0	0	0	0	8	51.125	6.96658
SdhB	CG3283	NIG	3283R-1	upd-GAL4	65	37	93	84	40	18	32	42	8	51.375	9.35021
Acsl	CG8732	NIG	8732R-3	nos-GAL4	0	104	85	73	41	23	34	52	8	51.5	12.117
Pp1-13C	CG9156	KK	107770	ptc-GAL4	92	10	23	50	73	82	63	19	8	51.5	3.88392
CG9314	CG9314	NIG	9314R-1	bam-GAL4	45	22	95	30	134	6	29		7	51.5714	17.3546
arm	CG11579	KK	107344	bam-GAL4	30	85	40	52					4	51.75	11.9609
CG11318	CG11318	KK	108136	upd-GAL4	34	35	72	66					4	51.75	5.0182
Irbp	CG5247	NIG	5247R-3	ptc-GAL4	61	0	107	109	34	0			6	51.8333	20.0722
AkhR	CG11325	NIG	11325R-1	upd-GAL4	39	39	114	41	13	55	66		7	52.4286	11.9799
CG30103	CG30103	KK	105458	upd-GAL4	22	32	122	104	43	25	44	28	8	52.5	4.80699
Acsl	CG8732	NIG	8732R-3	upd-GAL4	4	76	81	138	21	18	37	46	8	52.625	5.48779
Ubr1	CG9086	NIG	9086R-3	upd-GAL4	133	83	33	61	38	57	16	0	8	52.625	5.21456
PCNA	CG9193	NIG	9193R-1	nos-GAL4	26	30	80	10	74	96			6	52.6667	14.2891
CkIIα	CG17520	NIG	17520R-2	upd-GAL4	56	10	95	76	31	32	69		7	52.7143	4.25842
Cdk2	CG10498	NIG	10498R-2	bam-GAL4	86	92	14	50	17	58			6	52.8333	13.4918
Rack1	CG7111	KK	104470	nos-GAL4	58	64	76	32	55	49	36		7	52.8571	5.82453
pum	CG9755	KK	101399	nos-GAL4	65	33	55	59	46	67	52	46	8	52.875	3.96159
NiPp1	CG8980	NIG	8980R-2	ptc-GAL4	50	86	40	28	31	85			6	53.3333	10.6448
Mlh1	CG11482	KK	105425	bam-GAL4	47	87	36	44					4	53.5	11.4054
Hsp68	CG5436	KK	107356	nos-GAL4	37	66	27	62	19	110			6	53.5	13.6449
veil	CG4827	KK	100050	nos-GAL4	54	48	52	60					4	53.5	2.5
Pka-C3	CG6117	NIG	6117R-2	nos-GAL4	112	0	63	16	22	58	73	85	8	53.625	13.4734
Pp1-13C	CG9156	NIG	9156R-3	nos-GAL4	3	26	88	48	53	104			6	53.6667	15.3594
Acsl	CG8732	KK	101504	nos-GAL4	2	70	80	63					4	53.75	17.5991
CG9314	CG9314	KK	101690	ptc-GAL4	68	48	82	90	30	55	4		7	53.8571	4.28129
Pp1-13C	CG9156	KK	107770	upd-GAL4	53	100	86	102	31	34	17	9	8	54	4.66943
Ubr1	CG9086	KK	108902	upd-GAL4	40	11	35	80	91	59	63	54	8	54.125	3.18929
Npc2a	CG7291	NIG	7291R-1	bam-GAL4	75	60	105	42	46	37	62	7	8	54.25	10.2186
arm	CG11579	NIG	11579R-1	nos-GAL4	75	36	93	47	27	39	62	55	8	54.25	7.73847
Actβ	CG11062	NIG	11062R-2	nos-GAL4	24	101	174	38	16	0	49	33	8	54.375	20.0846
Actβ	CG11062	KK	108663	nos-GAL4	0	71	3	144					4	54.5	34.0404
Pka-C3	CG6117	NIG	6117R-1	bam-GAL4	95	44	62	33	35	12	102		7	54.7143	12.641
PHGPx	CG12013	KK	100790	bam-GAL4	97	71	2	49					4	54.75	20.1344
oxt	CG32300	GD	7442	upd-GAL4	48	45	129	30	10	81	58	37	8	54.75	12.8754
Lgr1	CG7665	KK	104877	nos-GAL4	0	2	82	49	94	102			6	54.8333	18.5552
PCNA	CG9193	KK	108384	nos-GAL4	0	35	2	87	79	86	74	76	8	54.875	13.0909
lkb1	CG9374	KK	108356	ptc-GAL4	0	51	71	61	92				5	55	6.85711
DJ-1α	CG6646	KK	104329	nos-GAL4	57	46	62	48	64				5	55.4	3.62767
Phf7	CG9576	NIG	9576R-3	nos-GAL4	80	61	46	80	8	41	49	79	8	55.5	8.8459
SdhD	CG10219	NIG	10219R-1	upd-GAL4	37	91	21	39	64	49	41	104	8	55.75	3.57992
Nep4	CG4058	KK	100189	nos-GAL4	85	85	97	94	16	31	33	7	8	56	13.3376
arm	CG11579	NIG	11579R-1	ptc-GAL4	66	22	76	74	42				5	56	4.66476
P32	CG6459	KK	110239	ptc-GAL4	87	85	12	72	44	59	33		7	56	3.98808
mt:ND4	CG34085	KK	109553	ptc-GAL4	81	70	46	19	88	43	38	64	8	56.125	2.93945
Cdk2	CG10498	NIG	10498R-2	upd-GAL4	67	0	22	67	82	94	67	52	8	56.375	3.89307
Nlaz	CG33126	NIG	16933R-1	upd-GAL4	14	78	45	53	54	63	60	85	8	56.5	7.66019
kdn	CG3861	KK	107642	nos-GAL4	67	58	61	58	43	82	65	19	8	56.625	6.60881
NLaz	CG33126	KK	101321	bam-GAL4	56	66	42	72	57	54	51		7	56.8571	3.70603
Pde11	CG34341	KK	103927	nos-GAL4	43	70	79	74	71	41	37	40	8	56.875	6.3792
Pka-C3	CG6117	NIG	6117R-1	ptc-GAL4	96	51	62	88	39	18	67	34	8	56.875	3.3464
Sap-r	CG12070	NIG	12070R-3	ptc-GAL4	39	73	64	43	51	50	79		7	57	5.76112
NiPp1	CG8980	NIG	8980R-2	bam-GAL4	61	73	51	48	105	14	49		7	57.2857	10.4715
Taf7	CG2670	NIG	2670R-1	ptc-GAL4	26	55	8	116	0	87	109		7	57.2857	18.0604
CG7322	CG7322	KK	100798	ptc-GAL4	97	87	6	70	26	34	64	76	8	57.5	4
kdn	CG3861	NIG	3861R-3	nos-GAL4	44	99	57	96	52	32	23		7	57.5714	11.1886
Det	CG12265	KK	105741	nos-GAL4	52	70	24	76	66				5	57.6	9.28224
CycA	CG5940	KK	103595	nos-GAL4	78	60	0	127	54	43	42		7	57.7143	14.6592
NLaz	CG33126	KK	101321	ptc-GAL4	60	58	71	14	122	64	16		7	57.8571	5.21799
CycA	CG5940	KK	103595	upd-GAL4	32	139	79	0	89	9			6	58	8.94551
drongo	CG3365	KK	109801	upd-GAL4	38	91	71	33	59				5	58.4	4.77828
EcR	CG1765	NIG	1765R-2	upd-GAL4	43	0	144	58	47				5	58.4	10.5381
oxt	CG32300	GD	7442	bam-GAL4	43	41	81	0	64	122	85	33	8	58.625	13.2893
Npc2a	CG7291	KK	106771	upd-GAL4	113	117	72	37	0	14			6	58.8333	8.31292
CkIIα	CG17520	NIG	17520R-2	nos-GAL4	75	21	53	80	0	30	100	113	8	59	14.0763
bgm	CG4501	KK	105635	ptc-GAL4	68	70	56	42					4	59	3.22749
Hsp70Ba	CG31449	NIG	31449R-2	nos-GAL4	54	60	133	31	0	74	62		7	59.1429	15.431
CG9314	CG9314	NIG	9314R-1	upd-GAL4	1	1	69	72	85	94	92		7	59.1429	5.82828
DJ-1α	CG6646	KK	104329	upd-GAL4	51	44	62	36	37	92	57	97	8	59.5	2.92999
PHGPx	CG12013	NIG	12013R-2	upd-GAL4	29	107	71	36	97	24	75	39	8	59.75	4.00822
CkIIα	CG17520	NIG	17520R-2	bam-GAL4	74	116	77	16	16				5	59.8	19.3556
SdhC	CG6666	NIG	6666R-1	bam-GAL4	73	14	73	84	57	11	60	107	8	59.875	11.687
HERC2	CG11734	KK	105374	ptc-GAL4	66	78	62	34					4	60	4.65475
InR	CG18402	GD	992	ptc-GAL4	45	94	0	83	19	102	137	0	8	60	18.1679
veil	CG4827	KK	100050	ptc-GAL4	86	64	35	55					4	60	5.28756
HERC2	CG11734	KK	105374	upd-GAL4	66	78	62	34					4	60	4.65475
Hr3	CG33183	NIG	12208R-3	upd-GAL4	93	29	95	30	121	28	25	59	8	60	13.4603
Hsp68	CG5436	NIG	5436R-1	upd-GAL4	46	49	183	60	25	15	56	46	8	60	18.3751
park	CG10523	NIG	10523R-1	bam-GAL4	80	61	18	97	63	66	96	0	8	60.125	12.3019
tam	CG8987	KK	106955	nos-GAL4	60	81	58	50	51	90	32		7	60.2857	7.41528
PCNA	CG9193	NIG	9193R-1	bam-GAL4	62	39	60	78	52	42	94	56	8	60.375	6.44742
oxt	CG32300	GD	7443	nos-GAL4	0	31	42	98	37	32	83	160	8	60.375	17.9533
CG15556	CG15556	KK	101118	nos-GAL4	41	67	66	68					4	60.5	6.51281
TFAM	CG4217	NIG	4217R-1	ptc-GAL4	43	59	107	76	85	53	63	0	8	60.75	11.2071
cyc	CG8727	NIG	8727R-1	bam-GAL4	96	30	87	56	19	73	20	106	8	60.875	12.3208
CG12301	CG12301	KK	107421	upd-GAL4	54	62	70	58					4	61	1.70783
α-Man-IIa	CG18802	NIG	18474R-2	ptc-GAL4	47	60	23	60	96	50	101	60	8	62.125	3.19698
Cat	CG6871	KK	103591	ptc-GAL4	51	71	66	62					4	62.5	2.12623
AkhR	CG11325	NIG	11325R-1	nos-GAL4	58	61	38	40	119	51	89	46	8	62.75	9.84478
CG11306	CG11306	KK	104286	bam-GAL4	61	53	66	72					4	63	4.02078
CG11306	CG11306	KK	104286	nos-GAL4	63	71	58	60					4	63	2.85774
AkhR	CG11325	NIG	11325R-1	ptc-GAL4	0	160	49	28	0	66	138		7	63	24.1039
h	CG6494	NIG	6494R-1	upd-GAL4	79	36	178	12	47	31	58		7	63	20.7686
veil	CG4827	KK	100050	upd-GAL4	76	81	43	52					4	63	4.59619
Hsp68	CG5436	KK	107356	ptc-GAL4	119	0	4	47	147				5	63.4	13.378
Phf7	CG9576	NIG	9576R-3	ptc-GAL4	23	43	50	94	44	101	65	89	8	63.625	3.53928
CG5830	CG5830	NIG	5830R-2	nos-GAL4	67	42	42	128	40				5	63.8	16.806
lkb1	CG9374	KK	108356	nos-GAL4	47	86	55	57	47	86	71		7	64.1429	6.40843
P32	CG6459	KK	110239	nos-GAL4	56	57	49	34	68	97	88		7	64.1429	8.33646
CG12301	CG12301	NIG	12301R-1	ptc-GAL4	48	54	36	140	45	65			6	64.6667	6.35756
drongo	CG3365	NIG	3365R-1	nos-GAL4	31	30	70	70	117	72			6	65	13.1453
Lis-1	CG8440	KK	106777	ptc-GAL4	28	70	40	107	64	82			6	65.1667	4.75677
eIF-5A	CG3186	KK	101513	upd-GAL4	56	49	68	88					4	65.25	4.26895
CG12301	CG12301	NIG	12301R-1	bam-GAL4	1	170	48	47	114	31	60	52	8	65.375	18.6528
veil	CG4827	NIG	4827R-1	nos-GAL4	233	14	28	99	60	34	39	17	8	65.5	25.8132
Hsp60	CG12101	KK	100697	nos-GAL4	83	69	74	84	51	33			6	65.6667	8.1636
CG9314	CG9314	KK	101690	nos-GAL4	79	43	66	58	149	65	0		7	65.7143	16.9083
HtrA2	CG8464	GD	24104	ptc-GAL4	19	75	67	81	32	148	47	58	8	65.875	13.9007
drongo	CG3365	NIG	3365R-1	bam-GAL4	71	68	38	115	72	25	32	107	8	66	11.7777
Lgr1	CG7665	KK	104877	upd-GAL4	83	73	98	55	31	56			6	66	3.94968
P32	CG6459	KK	110239	upd-GAL4	109	82	21	104	17	15	114		7	66	6.61888
Npc2a	CG7291	KK	106771	nos-GAL4	83	67	46	79	56				5	66.2	6.92387
CG7322	CG7322	KK	100798	nos-GAL4	56	130	8	62	43	92	73		7	66.2857	14.4991
CG11318	CG11318	KK	108136	ptc-GAL4	78	52	48	88					4	66.5	4.88834
Ubr1	CG9086	KK	108902	nos-GAL4	126	50	62	58	70	48	52		7	66.5714	10.3161
N	CG3936	KK	100002	nos-GAL4	37	89	49	39	95	91	69		7	67	9.58173
Sap-r	CG12070	NIG	12070R-3	nos-GAL4	107	21	70	81	56				5	67	14.2162
CG15556	CG15556	NIG	15556R-1	ptc-GAL4	87	93	47	31	77				5	67	5.3591
CG12301	CG12301	NIG	12301R-1	nos-GAL4	2	170	73	94	70	100	14	15	8	67.25	19.9148
CG3085	CG3085	NIG	3085R-1	nos-GAL4	62	97	58	72	96	11	79	66	8	67.625	9.58968
CG15556	CG15556	NIG	15556R-1	bam-GAL4	60	12	57	104	21	128	66	95	8	67.875	14.1161
Gapdh1	CG12055	KK	100596	nos-GAL4	77	47	43	68	105				5	68	11.2161
Irbp	CG5247	KK	110409	ptc-GAL4	10	62	26	121	99	98	58	70	8	68	4.70989
mei-W68	CG7753	KK	101798	nos-GAL4	75	66	91	94	57	68	61	34	8	68.25	6.7922
Hr3	CG33183	NIG	12208R-3	nos-GAL4	36	112	51	102	80	78	16	73	8	68.5	11.4767
NLaz	CG33126	KK	101321	upd-GAL4	25	124	93	106	39	30	113	18	8	68.5	5.56255
Cdk2	CG10498	NIG	10498R-2	nos-GAL4	100	102	21	52	52	87			6	69	13.2363
DJ-1α	CG6646	KK	104329	ptc-GAL4	13	66	121	82	61	58	46	106	8	69.125	4.25233
SdhD	CG10219	NIG	10219R-1	nos-GAL4	158	38	21	60	105	33			6	69.1667	21.4933
Phf7	CG9576	NIG	9576R-3	bam-GAL4	92	55	88	0	88	66	57	108	8	69.25	11.8634
WASp	CG1520	NIG	1520R-4	upd-GAL4	57	115	116	20	43	78	59	67	8	69.375	4.15382
Hsp70Bb	CG31359	NIG	31359R-2	nos-GAL4	54	78	33	112	128	78	25	48	8	69.5	12.9477
CG12301	CG12301	NIG	12301R-1	upd-GAL4	4	37	81	51	148	131	55	49	8	69.5	6.04965
Pka-C3	CG6117	NIG	6117R-2	upd-GAL4	45	103	81	121	3	65	70		7	69.7143	5.51727
Utx	CG5640	NIG	5640R-2	bam-GAL4	69	73	40	123	58	20	80	95	8	69.75	11.25
WASp	CG1520	KK	108220	ptc-GAL4	86	68	61	64					4	69.75	2.8016
CG30103	CG30103	KK	105458	nos-GAL4	71	9	64	83	155	0	107		7	69.8571	20.3662
ERp60	CG8983	KK	105601	nos-GAL4	65	72	58	75	57	82	105	45	8	69.875	6.49296
Nep4	CG4058	KK	100189	upd-GAL4	85	0	98	37	83	129	65	62	8	69.875	4.89553
h	CG6494	NIG	6494R-1	nos-GAL4	38	95	23	59	119	74	100	53	8	70.125	11.638
kdn	CG3861	NIG	3861R-3	upd-GAL4	51	68	54	88	18	143			6	70.3333	17.2987
DJ-1α	CG6646	KK	104329	bam-GAL4	110	94	52	68	47	61	100	31	8	70.375	9.94078
Pp1-13C	CG9156	KK	107770	nos-GAL4	101	88	58	72	57	69	67	51	8	70.375	5.93397
arm	CG11579	NIG	11579R-1	upd-GAL4	28	35	126	101	96	39			6	70.8333	6.95974
Utx	CG5640	KK	105986	nos-GAL4	81	79	85	83	100	21	118	0	8	70.875	14.0756
oxt	CG32300	GD	7443	upd-GAL4	31	83	123	71	60	63	70	67	8	71	9.11239
Taf7	CG2670	NIG	2670R-1	nos-GAL4	158	30	52	129	84	43	35	38	8	71.125	17.0676
arm	CG11579	NIG	11579R-1	bam-GAL4	111	53	144	6	42				5	71.2	24.8181
Cat	CG6871	KK	103591	nos-GAL4	62	77	86	60					4	71.25	6.20987
lkb1	CG9374	KK	108356	upd-GAL4	20	71	91	31	83	75	93	106	8	71.25	3.80011
Pp1-87B	CG5650	GD	35025	bam-GAL4	43	99	37	103	90	56			6	71.3333	12.0185
SdhC	CG6666	NIG	6666R-1	ptc-GAL4	80	143	5	31	109	110	28	65	8	71.375	16.94
HtrA2	CG8464	GD	24106	upd-GAL4	55	125	67	93	68	63	62	38	8	71.375	9.36738
CkIIα	CG17520	NIG	17520R-1	ptc-GAL4	135	35	68	91	9	97	65		7	71.4286	15.7024
Det	CG12265	KK	105741	upd-GAL4	51	0	0	83	117	85	120	116	8	71.5	6.22531
dj-1β	CG1349	KK	103336	upd-GAL4	91	85	55	55					4	71.5	4.80234
l(1)G0196	CG14616	KK	106973	ptc-GAL4	50	64	71	81	69	87	80		7	71.7143	1.7761
NiPp1	CG8980	KK	108859	ptc-GAL4	31	96	62	115	78	71	45	77	8	71.875	3.33972
eIF-5A	CG3186	KK	101513	nos-GAL4	28	82	96	88	97	54	45	87	8	72.125	9.23007
InR	CG18402	GD	991	bam-GAL4	68	102	85	57	77	76	75	38	8	72.25	6.70221
aurB	CG6620	KK	104051	nos-GAL4	67	115	0	114	96	55	60		7	72.4286	15.2984
HERC2	CG11734	NIG	11734R-1	upd-GAL4	105	30	21	118	89				5	72.6	8.86408
HERC2	CG11734	NIG	11734R-1	ptc-GAL4	57	79	70	68	67	90	80	73	8	73	1.25
CG11318	CG11318	NIG	11318R-1	upd-GAL4	76	98	122	133	12	45	34	64	8	73	5.3331
EcR	CG1765	NIG	1765R-2	bam-GAL4	129	125	75	137	60	59	0	0	8	73.125	19.3478
CG5830	CG5830	NIG	5830R-2	bam-GAL4	31	103	97	133	27	62	27	107	8	73.375	14.8492
Pka-C3	CG6117	NIG	6117R-2	bam-GAL4	127	13	99	56	99	59	51	84	8	73.5	12.6463
Dlc90F	CG12363	GD	31749	ptc-GAL4	57	35	50	116	127	41	119	46	8	73.875	13.9238
Gapdh1	CG12055	KK	100596	upd-GAL4	32	125	83	84	33	56	94	85	8	74	3.97312
Hs2st	CG10234	GD	37124	upd-GAL4	71	142	81	24	108	51	53	68	8	74.75	12.9142
Actβ	CG11062	NIG	11062R-2	bam-GAL4	39	57	4	170	100	78	77		7	75	19.7146
bgm	CG4501	NIG	4501R-7	bam-GAL4	126	12	111	34	76	100	54	90	8	75.375	13.9116
Hs2st	CG10234	GD	37124	ptc-GAL4	37	77	117	85	64	63	13	148	8	75.5	15.0878
Pde11	CG34341	KK	103927	ptc-GAL4	58	79	87	92	60	77			6	75.5	2.31601
NiPp1	CG8980	KK	108859	nos-GAL4	89	84	117	83	6	86	65		7	75.7143	12.9866
Hsp60	CG12101	NIG	12101R-3	upd-GAL4	87	67	71	51	103				5	75.8	8.89044
Sap-r	CG12070	NIG	12070R-3	bam-GAL4	67	65	0	17	208	165	29	56	8	75.875	25.8474
InR	CG18402	GD	992	nos-GAL4	145	8	13	85	133	97	51	75	8	75.875	17.8039
Cat	CG6871	KK	103591	bam-GAL4	80	63	77	84					4	76	4.56435
Gapdh2	CG8893	KK	106562	upd-GAL4	107	68	82	48	115	63	50		7	76.1429	3.78453
InR	CG18402	GD	992	bam-GAL4	8	15	111	31	128	137	149	31	8	76.25	21.2861
AkhR	CG11325	KK	109300	nos-GAL4	91	0	128	38	23	88	109	133	8	76.25	17.6471
NiPp1	CG8980	NIG	8980R-2	nos-GAL4	7	186	7	144	37	78			6	76.5	30.4245
kdn	CG3861	NIG	3861R-3	ptc-GAL4	24	95	58	83	68	131			6	76.5	14.7484
Mlh1	CG11482	KK	105425	ptc-GAL4	58	84	88	76					4	76.5	3.32603
P32	CG6459	NIG	6459R-1	bam-GAL4	36	58	113	67	102	39	122		7	76.7143	13.391
Npc2a	CG7291	NIG	7291R-1	ptc-GAL4	93	141	107	38	78	44	36		7	76.7143	15.074
park	CG10523	NIG	10523R-1	nos-GAL4	25	74	63	75	101	74	160	42	8	76.75	14.3996
Ubr1	CG9086	NIG	9086R-3	nos-GAL4	0	68	131	81	143	50	66		7	77	18.3537
CG4806	CG4806	GD	26635	bam-GAL4	123	93	52	110	84	114	15	28	8	77.375	14.4839
Hr3	CG33183	NIG	12208R-3	bam-GAL4	78	59	72	144	23	61	68	114	8	77.375	12.9972
SdhA	CG17246	NIG	17246R-2	bam-GAL4	133	41	94	104	20	101	82	44	8	77.375	13.6198
Actβ	CG11062	KK	108663	ptc-GAL4	70	78	64	98					4	77.5	3.70529
jar	CG5695	KK	108221	ptc-GAL4	94	79	95	71	96	108	0		7	77.5714	5.18426
HERC2	CG11734	NIG	11734R-1	nos-GAL4	18	61	2	109	74	139	75	143	8	77.625	18.2228
Nlaz	CG33126	NIG	16933R-1	nos-GAL4	90	21	92	95	128	77	75	43	8	77.625	11.6587
SdhB	CG3283	NIG	3283R-1	nos-GAL4	53	111	79	70	72	74	86		7	77.8571	6.71682
NiPp1	CG8980	NIG	8980R-2	upd-GAL4	29	143	96	103	43	56	122	31	8	77.875	15.4855
CG3085	CG3085	NIG	3085R-1	ptc-GAL4	91	43	57	79	33	167	78	78	8	78.25	5.12816
Pka-C3	CG6117	NIG	6117R-2	ptc-GAL4	44	16	186	187	67	48	0		7	78.2857	11.0117
h	CG6494	NIG	6494R-2	upd-GAL4	109	8	52	152	111	82	34		7	78.2857	18.9319
cyc	CG8727	KK	110455	nos-GAL4	87	80	96	94	0	150	58	62	8	78.375	14.9928
WASp	CG1520	NIG	1520R-4	ptc-GAL4	79	139	71	115	8	46	63	106	8	78.375	5.19097
cyc	CG8727	NIG	8727R-1	ptc-GAL4	111	12	74	119	18	137			6	78.5	8.88866
Ubr1	CG9086	NIG	9086R-3	bam-GAL4	11	88	92	147	80	82	51		7	78.7143	15.6536
SdhA	CG17246	NIG	17246R-2	nos-GAL4	24	27	46	72	103	147	61	150	8	78.75	17.643
CG4806	CG4806	GD	26633	bam-GAL4	144	123	104	32	117	60	46	5	8	78.875	17.6093
CG3085	CG3085	NIG	3085R-1	upd-GAL4	99	50	34	134	50	51	124	90	8	79	4.73918
tam	CG8987	KK	106955	upd-GAL4	19	32	162	33	150				5	79.2	14.0907
CG4806	CG4806	GD	26633	upd-GAL4	104	99	87	79	74	38	86	67	8	79.25	7.30399
tgo	CG11987	NIG	11987R-1	upd-GAL4	55	119	39	113	94	89	97	28	8	79.25	12.0871
jar	CG5695	KK	108221	nos-GAL4	83	108	61	85	60				5	79.4	8.88032
CG11306	CG11306	KK	104286	ptc-GAL4	80	96	77	65					4	79.5	3.19179
P32	CG6459	NIG	6459R-1	ptc-GAL4	71	139	93	115	41	43	69	65	8	79.5	4.27566
tam	CG8987	KK	106955	ptc-GAL4	0	39	152	156	99	0	70	121	8	79.625	7.84644
CG11318	CG11318	NIG	11318R-1	ptc-GAL4	44	88	97	82	99	69			6	79.8333	3.44386
HERC2	CG11734	KK	105374	bam-GAL4	92	94	73	61					4	80	7.90569
CG4806	CG4806	GD	26633	nos-GAL4	146	66	74	82	103	87	82	0	8	80	14.3763
AkhR	CG11325	NIG	11325R-1	bam-GAL4	43	83	112	69	101	75	78		7	80.1429	8.44148
Irbp	CG5247	NIG	5247R-3	nos-GAL4	129	103	59	63	83	44			6	80.1667	12.8645
CG11318	CG11318	NIG	11318R-1	bam-GAL4	98	57	71	52	141	46	97	80	8	80.25	11.0869
CG4806	CG4806	GD	26635	upd-GAL4	68	82	76	107	48	69	112		7	80.2857	8.53763
SdhB	CG3283	NIG	3283R-1	bam-GAL4	129	87	61	86	100	49	51		7	80.4286	10.9628
Pka-C3	CG6117	NIG	6117R-1	upd-GAL4	33	35	95	58	42	125	109	149	8	80.75	5.59207
Pka-C3	CG6117	NIG	6117R-1	nos-GAL4	145	82	64	76	81	78	93	29	8	81	11.3924
h	CG6494	NIG	6494R-2	nos-GAL4	125	139	41	54	86	111	78	17	8	81.375	15.0344
CG12301	CG12301	KK	107421	nos-GAL4	74	88	85	79					4	81.5	3.1225
cyc	CG8727	NIG	8727R-1	nos-GAL4	13	98	101	46	66	122	52	154	8	81.5	16.1533
Dlc90F	CG12363	GD	31750	upd-GAL4	49	103	118	72	61	117	80	53	8	81.625	9.85237
Taf7	CG2670	NIG	2670R-1	upd-GAL4	117	89	60	138	36	19	113		7	81.7143	16.8604
Hsp70Bc	CG6489	NIG	6489R-2	nos-GAL4	71	49	71	69	159	60	97		7	82.2857	13.9193
PHGPx	CG12013	NIG	12013R-2	nos-GAL4	110	0	150	82	31	121			6	82.3333	23.2761
bgm	CG4501	NIG	4501R-7	nos-GAL4	7	80	155	48	49	44	107	169	8	82.375	20.1954
drongo	CG3365	NIG	3365R-1	upd-GAL4	29	12	67	142	127	91	55	136	8	82.375	6.21129
shu	CG4735	KK	105832	nos-GAL4	92	110	51	60	89	72	103		7	82.4286	8.33483
WASp	CG1520	NIG	1520R-4	bam-GAL4	118	98	82	105	34	84	46	93	8	82.5	10.1805
Hr3	CG33183	KK	106837	nos-GAL4	79	90	88	78	92	68			6	82.5	3.73943
InR	CG18402	GD	992	upd-GAL4	140	139	73	94	87	81	0	47	8	82.625	16.2623
CkIIα	CG17520	NIG	17520R-1	upd-GAL4	18	0	152	123	100	70	116		7	82.7143	21.2812
oxt	CG32300	GD	7443	bam-GAL4	63	75	70	79	44	97	88	146	8	82.75	10.6566
CG4806	CG4806	GD	26635	nos-GAL4	93	55	100	90	52	94	97		7	83	7.71517
Hsp68	CG5436	NIG	5436R-1	nos-GAL4	75	66	19	31	111	196			6	83	26.2717
InR	CG18402	GD	991	nos-GAL4	1	90	81	132	65	105	64	127	8	83.125	14.81
CG15556	CG15556	NIG	15556R-1	upd-GAL4	109	109	52	68	132	89	23		7	83.1429	5.40057
mt:ND2	CG34063	KK	109217	nos-GAL4	97	85	62	95	63	80	93	94	8	83.625	5.02116
CstF-64	CG7697	NIG	7697R-1	upd-GAL4	55	93	74	69	0	211			6	83.6667	11.6503
Dlc90F	CG12363	GD	31749	nos-GAL4	48	80	170	66	95	57	67	88	8	83.875	13.4873
CstF-64	CG7697	NIG	7697R-1	nos-GAL4	69	140	88	99	15	99	31	133	8	84.25	15.6966
h	CG6494	NIG	6494R-1	bam-GAL4	37	146	98	79	82	97	51		7	84.2857	13.3946
Npc2a	CG7291	NIG	7291R-1	upd-GAL4	38	119	176	16	151	18	74	83	8	84.375	21.2863
Phf7	CG9576	NIG	9576R-3	upd-GAL4	90	41	140	18	139	74	75	98	8	84.375	5.3406
α-Man-IIa	CG18802	NIG	18474R-2	bam-GAL4	61	38	63	25	142	178			6	84.5	25.0103
CG5830	CG5830	NIG	5830R-2	ptc-GAL4	186	74	121	35	58	38	80		7	84.5714	7.62196
Hs2st	CG10234	GD	37123	nos-GAL4	7	62	177	130	72	80	24	125	8	84.625	20.0961
AIF	CG7263	KK	109615	ptc-GAL4	98	104	76	64					4	85.5	4.6793
AkhR	CG11325	KK	109300	upd-GAL4	99	72							2	85.5	9.54594
mt:ND4	CG34085	KK	109553	upd-GAL4	94	98	99	64	122	47	75		7	85.5714	3.59408
Acsl	CG8732	KK	101504	upd-GAL4	115	129	73	26					4	85.75	11.5999
SdhA	CG17246	NIG	17246R-2	upd-GAL4	126	110	47	79	68				5	86	14.2653
Pp1-87B	CG5650	GD	35025	ptc-GAL4	75	59	53	96	152	112	58		7	86.4286	13.6745
mt:ND4	CG34085	KK	109553	nos-GAL4	72	87	94	93	50	103	104	89	8	86.5	6.30476
bol	CG4760	KK	101435	ptc-GAL4	102	74	83	88					4	86.75	2.92528
CG12301	CG12301	KK	107421	ptc-GAL4	69	78	102	98					4	86.75	3.95482
arm	CG11579	KK	107344	ptc-GAL4	86	78	88	96					4	87	1.84842
P32	CG6459	NIG	6459R-1	upd-GAL4	51	63	218	93	104	23	118	26	8	87	7.92487
HtrA2	CG8464	GD	24104	nos-GAL4	133	36	58	118	22	124	140	68	8	87.4	16.5
CkIIα	CG17520	NIG	17520R-1	bam-GAL4	127	85	41	78	22	172			6	87.5	22.5459
park	CG10523	NIG	10523R-1	upd-GAL4	42	95	61	43	82	201	39	137	8	87.5	20.0553
kdn	CG3861	NIG	3861R-3	bam-GAL4	93	31	204	186	42	0	59		7	87.8571	29.6948
SdhD	CG10219	NIG	10219R-1	bam-GAL4	78	115	92	85	18	72	128	116	8	88	12.2431
EcR	CG1765	NIG	1765R-2	nos-GAL4	87	101	86	148	51	55			6	88	14.413
Hs2st	CG10234	GD	37123	upd-GAL4	72	84	19	108	101	137	99	94	8	89.25	12.062
Pp1-87B	CG5650	GD	35025	upd-GAL4	64	101	113	132	119	64	119	2	8	89.25	15.3457
TFAM	CG4217	NIG	4217R-1	upd-GAL4	102	114	67	115	132	56	40		7	89.4286	13.1762
dj-1β	CG1349	KK	103336	nos-GAL4	91	94	85	88					4	89.5	1.93649
Irbp	CG5247	KK	110409	nos-GAL4	101	94	86	88	69	99			6	89.5	4.75219
CG9314	CG9314	NIG	9314R-1	ptc-GAL4	97	26	41	63	105	111	97	176	8	89.5	5.85997
SdhD	CG10219	NIG	10219R-1	ptc-GAL4	87	130	44	120	63	92	93		7	89.8571	4.27254
HERC2	CG11734	NIG	11734R-1	bam-GAL4	62	46	180	65	107	109	62		7	90.1429	17.5111
Actβ	CG11062	KK	108663	bam-GAL4	101	90	78	92					4	90.25	4.73242
Pp1-87B	CG5650	GD	35025	nos-GAL4	75	63	57	127	75	56	107	164	8	90.5	13.7295
h	CG6494	NIG	6494R-2	bam-GAL4	96	86	157	110	71	39	95	80	8	91.75	11.9549
Dlc90F	CG12363	GD	31750	nos-GAL4	70	17	105	103	52	123	173	92	8	91.875	16.6481
CG12301	CG12301	KK	107421	bam-GAL4	96	104	78	90					4	92	5.47723
CG11318	CG11318	NIG	11318R-1	nos-GAL4	106	123	43	66	0	45	167	186	8	92	22.9004
mt:ND2	CG34063	KK	109217	upd-GAL4	85	75	128	52	122				5	92.4	6.429
Acsl	CG8732	KK	101504	ptc-GAL4	94	86	88	102					4	92.5	1.79699
CG3085	CG3085	KK	105137	ptc-GAL4	96	93	88	94					4	92.75	0.850857
Hsp60	CG12101	NIG	12101R-3	nos-GAL4	109	55	62	107	172	70	75		7	92.8571	15.3924
bel	CG9748	GD	6299	nos-GAL4	148	32	58	102	164	121	37	85	8	93.375	9.51643
NLaz	CG33126	KK	101321	nos-GAL4	131	90	90	24	119	82	135	79	8	93.75	12.66
HERC2	CG11734	KK	105374	nos-GAL4	104	88	94	90					4	94	3.55903
veil	CG4827	NIG	4827R-1	ptc-GAL4	205	180	68	90	57	18	41		7	94.1429	10.1624
HtrA2	CG8464	GD	24106	nos-GAL4	82	101	48	167	8	98	91	160	8	94.375	18.6192
klhl10	CG12423	KK	109083	ptc-GAL4	94	95	88	102					4	94.75	1.43433
α-Man-IIa	CG18802	NIG	18474R-2	upd-GAL4	26	49	104	159	60	171			6	94.8333	10.0152
CycA	CG5940	NIG	5940R-1	nos-GAL4	134	90	66	103	12	115	89	152	8	95.125	15.2508
dj-1β	CG1349	KK	103336	bam-GAL4	78	92	104	110					4	96	7.07107
Hs2st	CG10234	GD	37123	bam-GAL4	46	116	71	98	179	71	91	99	8	96.375	14.0636
oxt	CG32300	GD	7443	ptc-GAL4	81	120	99	121	50	116	91		7	96.8571	9.72339
oxt	CG32300	GD	7442	nos-GAL4	111	105	83	61	87	89	197	54	8	98.375	15.6695
Hsp70Bc	CG6489	NIG	6489R-2	upd-GAL4	69	175	89	89	149	51	71		7	99	17.2268
Hs2st	CG10234	GD	37124	nos-GAL4	111	98	73	74	150	121	95	76	8	99.75	9.51643
CG15556	CG15556	NIG	15556R-1	nos-GAL4	162	56	44	58	105	81	196		7	100.286	21.9748
WASp	CG1520	NIG	1520R-4	nos-GAL4	113	68	95	78	104	107	141		7	100.857	9.05388
PHGPx	CG12013	NIG	12013R-2	ptc-GAL4	143	79	125	91	129	44			6	101.833	6.21505
CG5830	CG5830	KK	101539	nos-GAL4	95	110	131	38	95	149			6	103	15.6013
TFAM	CG4217	KK	107191	upd-GAL4	128	71	114	32	106	167			6	103	7.78745
SdhC	CG6666	NIG	6666R-1	nos-GAL4	97	59	114	119	96	58	97	185	8	103.125	14.1313
Sap-r	CG12070	NIG	12070R-3	upd-GAL4	50	96	141	45	85	82	173	165	8	104.625	17.502
Hs2st	CG10234	GD	37124	bam-GAL4	84	90	56	174	113	168	91	65	8	105.125	15.6164
CG9314	CG9314	NIG	9314R-1	nos-GAL4	139	76	130	133	60	93	109		7	105.714	11.534
PHGPx	CG12013	NIG	12013R-2	bam-GAL4	182	112	79	34	147	81			6	105.833	21.6262
Hsp70Aa	CG31366	GD	41748	nos-GAL4	127	136	132	129	82	144	27	78	8	106.875	14.3831
HtrA2	CG8464	GD	24106	ptc-GAL4	84	84	102	83	152	191	61		7	108.143	17.4894
CkIIα	CG17520	NIG	17520R-1	nos-GAL4	146	84	20	135	156				5	108.2	25.2951
Actβ	CG11062	NIG	11062R-2	upd-GAL4	44	109	123	54	144	179			6	108.833	8.68294
eIF-5A	CG3186	KK	101513	ptc-GAL4	118	104	98	122					4	110.5	2.83945
Hsp70Aa	CG31366	GD	41749	nos-GAL4	121	78	187	168	29	117	30	156	8	110.75	21.364
AIF	CG7263	KK	109615	upd-GAL4	137	159	41	108					4	111.25	12.8199
Rack1	CG7111	NIG	7111R-1	nos-GAL4	153	162	74	93	125	86	90		7	111.857	13.1971
Phf7	CG9576	KK	106196	nos-GAL4	76	59	104	159	170				5	113.6	22.0558
α-Man-IIa	CG18802	NIG	18474R-2	nos-GAL4	66	141	160	103	81	140			6	115.167	15.3045
klhl10	CG12423	KK	109083	nos-GAL4	130	103	112	124					4	117.25	6.04669
tgo	CG11987	NIG	11987R-1	bam-GAL4	133	83	118	45	137	189			6	117.5	20.149
park	CG10523	NIG	10523R-1	ptc-GAL4	147	144	155	124	128	131	50	62	8	117.625	13.9833
Ubc6	CG2013	GD	23230	nos-GAL4	41	105	154	92	118	207	120	149	8	123.25	17.2872
CkIIα	CG17520	NIG	17520R-2	ptc-GAL4	76	116	113	132	127	136	144	159	8	125.375	3.10381
bol	CG4760	KK	101435	nos-GAL4	144	130	108	122					4	126	7.52773
Rack1	CG7111	NIG	7111R-1	upd-GAL4	127	137	22	199	37	151	173	172	8	127.25	22.8057
P32	CG6459	NIG	6459R-1	nos-GAL4	66	223	149	128	198	145			6	151.5	22.4985
